# Supplementary material for: Genome Analyses of the Less Aggressive Rhizoctonia solani AG1-IB Isolates 1/2/21 and O8/2 Compared to the Reference AG1-IB Isolate 7/3/14
Source: J Fungi (Basel). 2021 Oct 5;7(10):832. doi: 10.3390/jof7100832 (PMC8537455; doi:10.3390/jof7100832)
Supplement: Supplementary file 1 [file jof-07-00832-s001.zip]

Archive with 6 entries (6 files):
- Figure_S2.pdf
- Table_S1.xlsx
- Table_S2.xlsx
- Table_S3.xlsx
- Table_S4.xlsx
- Figure_S1.pdf
