# Supplementary material for: Genome Analyses of the Less Aggressive Rhizoctonia solani AG1-IB Isolates 1/2/21 and O8/2 Compared to the Reference AG1-IB Isolate 7/3/14
Source: J Fungi (Basel). 2021 Oct 5;7(10):832. doi: 10.3390/jof7100832 (PMC8537455; doi:10.3390/jof7100832)
Supplement: Supplementary file 1 [file jof-07-00832-s001.zip › Table_S1.xlsx]

## Sheet: Tabelle1
Assembly	1/2/21	O8/2	7/3/14
# scaffolds (>= 0 bp)	1402	855	1127
# scaffolds (>= 1000 bp)	1402	855	1127
# scaffolds (>= 5000 bp)	443	411	485
# scaffolds (>= 10000 bp)	301	330	369
# scaffolds (>= 25000 bp)	165	192	221
# scaffolds (>= 50000 bp)	103	156	152
Total length (>= 0 bp)	41079128	38492649	44719163
Total length (>= 1000 bp)	41079128	38492649	44719163
Total length (>= 5000 bp)	38206685	37352594	42978089
Total length (>= 10000 bp)	37270858	36625734	42128871
Total length (>= 25000 bp)	35129183	34699339	39822690
Total length (>= 50000 bp)	32936747	33404306	37286812
# scaffolds	1402	855	1127
Largest scaffold	2808713	1314650	3024908
Total length	41079128	38492649	44719163
GC (%)	48.31	48.36	48.25
N50	377241	265247	296849
N75	96678	106817	88680
L50	18	39	29
L75	72	98	98
# N's per 100 kbp	7423.44	32492.01	20439.3
