# Supplementary material for: Genome Analyses of the Less Aggressive Rhizoctonia solani AG1-IB Isolates 1/2/21 and O8/2 Compared to the Reference AG1-IB Isolate 7/3/14
Source: J Fungi (Basel). 2021 Oct 5;7(10):832. doi: 10.3390/jof7100832 (PMC8537455; doi:10.3390/jof7100832)
Supplement: Supplementary file 1 [file jof-07-00832-s001.zip › Table_S2.xlsx]

## Sheet: Tabelle1
Table S1: Predicted unique CAZyme genes in the R. solani AG1-IB genomes
1/2/21							O8/2							7/3/14
Gene ID	HMMER	Hotpep	DIAMOND	Signalp	#ofTools		Gene ID	HMMER	Hotpep	DIAMOND	Signalp	#ofTools		Gene ID	HMMER	Hotpep	DIAMOND	Signalp	#ofTools
Rsol1221g10023.t1	PL1_7(75-195)	-	-	N	1		Rsol08g10018.t1	AA7(18-450)	-	-	N	1		RSOLAG1IBg10237.t1	PL4_1(1-335)	-	-	N	1
Rsol1221g10083.t1	AA3_2(34-624)	-	-	N	1		Rsol08g10074.t1	GH13_32(57-325)+CBM20(476-561)	-	-	N	1		RSOLAG1IBg10275.t1	CE16(60-179)	-	-	N	1
Rsol1221g10427.t1_CDS	PL3_2(16-91)	-	-	N	1		Rsol08g10145.t1	GH10(90-358)	-	-	N	1		RSOLAG1IBg1067.t1	AA9(6-167)	-	-	Y(1-18)	1
Rsol1221g10747.t1	GH16_2(1-297)	-	-	N	1		Rsol08g10152.t1	GH10(18-169)	-	-	N	1		RSOLAG1IBg10747.t1	GH10(76-242)	-	-	Y(1-21)	1
Rsol1221g10748.t1	PL3_2(40-160)	-	-	Y(1-23)	1		Rsol08g10342.t1	GH35(52-369)	-	-	Y(1-20)	1		RSOLAG1IBg10879.t1	GH105(6-152)	-	-	N	1
Rsol1221g10749.t1	PL3_2(40-160)	-	-	Y(1-23)	1		Rsol08g10763.t1	PL1_4(106-292)	-	-	Y(1-20)	1		RSOLAG1IBg11176.t1	CBM20(320-405)	-	-	N	1
Rsol1221g10750.t1	PL3_2(40-158)	-	-	Y(1-23)	1		Rsol08g1077.t1	GT2_Chitin_synth_1(298-415)	-	-	N	1		RSOLAG1IBg11257.t1	CE8(28-174)	-	-	Y(1-19)	1
Rsol1221g10782.t1	PL1_4(123-224)	-	-	Y(1-20)	1		Rsol08g11330.t1	PL1_4(136-294)	-	-	Y(1-41)	1		RSOLAG1IBg11262.t1	GH152(23-253)	-	-	Y(1-24)	1
Rsol1221g10902.t1	GH28(41-269)	-	-	Y(1-24)	1		Rsol08g11450.t1	GT49(2-136)	-	-	N	1		RSOLAG1IBg11263.t1	GH152(40-148)	-	-	N	1
Rsol1221g10904.t1	AA3_3(12-505)	-	-	N	1		Rsol08g11470.t1	PL1_4(106-292)	-	-	Y(1-20)	1		RSOLAG1IBg11439.t1	AA3_2(11-506)	-	-	N	1
Rsol1221g11150.t1	AA7(53-480)	-	-	Y(1-26)	1		Rsol08g11845.t1	CE4(46-167)	-	-	Y(1-24)	1		RSOLAG1IBg1174.t1	GT39(106-344)	-	-	N	1
Rsol1221g11260.t1	GH95(22-310)	-	-	N	1		Rsol08g11906.t1	AA9(8-226)	-	-	Y(1-22)	1		RSOLAG1IBg12071.t1	GH28(23-246)	-	-	N	1
Rsol1221g11486.t1	GH95(30-319)	-	-	Y(1-20)	1		Rsol08g11982.t1	GH28(34-347)	-	-	N	1		RSOLAG1IBg12127.t1	GH28(34-350)	-	-	N	1
Rsol1221g11504.t1	GH28(7-331)	-	-	N	1		Rsol08g12397.t1	AA9(7-220)	-	-	Y(1-21)	1		RSOLAG1IBg12324.t1	PL3_2(40-230)	-	-	Y(1-23)	1
Rsol1221g11866.t1	AA7(53-269)	-	-	N	1		Rsol08g12862.t1	GH152(2-149)	-	-	N	1		RSOLAG1IBg12325.t1	PL3_2(40-230)	-	-	Y(1-23)	1
Rsol1221g12124.t1	PL8(392-549)	-	-	Y(1-21)	1		Rsol08g12883.t1	GH31(45-507)	-	-	N	1		RSOLAG1IBg12516.t1	GH79(3-236)	-	-	N	1
Rsol1221g186.t1	GT8(1-161)	-	-	N	1		Rsol08g3021.t1	GH13_22(102-375)	-	-	N	1		RSOLAG1IBg12588.t1	PL1_9(7-95)	-	-	N	1
Rsol1221g2642.t1	GH128(142-270)	-	-	Y(1-24)	1		Rsol08g3306.t1	CE16(25-259)	-	-	N	1		RSOLAG1IBg1917.t1	GH5_9(245-551)	-	-	N	1
Rsol1221g2815.t1	GH16_1(1-85)	-	-	N	1		Rsol08g3408.t1	GH47(41-492)	-	-	N	1		RSOLAG1IBg1932.t1	GH28(12-264)	-	-	N	1
Rsol1221g3149.t1	GH28(43-329)	-	-	Y(1-18)	1		Rsol08g3409.t1	GH47(41-494)	-	-	Y(1-33)	1		RSOLAG1IBg3248.t1	GT39(72-292)	-	-	N	1
Rsol1221g4237.t1	AA7(55-270)	-	-	Y(1-37)	1		Rsol08g437.t1	CE8(36-297)	-	-	Y(1-24)	1		RSOLAG1IBg4861.t1	PL8(1-237)	-	-	N	1
Rsol1221g4934.t1	GH76(105-294)	-	-	Y(1-19)	1		Rsol08g4408.t1	PL3_2(40-230)	-	-	Y(1-23)	1		RSOLAG1IBg503.t1	AA3_2(13-601)	-	-	N	1
Rsol1221g495.t1	GT28(7-135)	-	-	N	1		Rsol08g4447.t1	GH5_22(9-199)	-	-	N	1		RSOLAG1IBg5648.t1	GH28(53-325)	-	-	Y(1-18)	1
Rsol1221g5219.t1	GH28(55-353)	-	-	N	1		Rsol08g4624.t1	GH28(36-348)	-	-	Y(1-20)	1		RSOLAG1IBg5938.t1	PL4_1(16-362)	-	-	Y(1-18)	1
Rsol1221g6491.t1	GH79(86-481)	-	-	Y(1-41)	1		Rsol08g7710.t1	GH95(180-707)	-	-	N	1		RSOLAG1IBg6047.t1	AA7(56-290)	-	-	Y(1-26)	1
Rsol1221g6589.t1	AA7(59-421)	-	-	Y(1-25)	1		Rsol08g7732.t1	AA3_2(12-221)	-	-	N	1		RSOLAG1IBg6155.t1	GH18(71-417)	-	-	N	1
Rsol1221g7268.t1	GH35(52-380)	-	-	Y(1-20)	1		Rsol08g7924.t1	PL8(392-636)	-	-	Y(1-21)	1		RSOLAG1IBg6330.t1	GH152(25-129)	-	-	Y(1-19)	1
Rsol1221g7673.t1	PL8_4(356-485)	-	-	N	1		Rsol08g8137.t1	AA9(1-119)	-	-	N	1		RSOLAG1IBg6339.t1	AA3_3(2-420)	-	-	N	1
Rsol1221g7836.t1	PL38(1-219)	-	-	N	1		Rsol08g8999.t1	PL1_7(67-140)	-	-	Y(1-21)	1		RSOLAG1IBg6356.t1	GH3(81-267)	-	-	Y(1-20)	1
Rsol1221g8802.t1	PL3_2(1-92)	-	-	N	1		Rsol08g9401.t1	PL3_2(49-234)	-	-	Y(1-23)	1		RSOLAG1IBg6792.t1	GT1(276-590)	-	-	N	1
Rsol1221g9386.t1	PL1_7(6-138)	-	-	N	1		Rsol08g9527.t1	GH7(5-250)	-	-	N	1		RSOLAG1IBg6868.t1	PL3_2(40-230)	-	-	Y(1-23)	1
Rsol1221g9388.t1	PL1_7(42-221)	-	-	N	1		Rsol08g9635.t1	GH16_1(26-219)	-	-	N	1		RSOLAG1IBg7387.t1	CE12(4-114)	-	-	N	1
Rsol1221g9468.t1	GH10(5-220)	-	-	N	1									RSOLAG1IBg7482.t1	GH5_5(86-365)	-	-	Y(1-23)	1
Rsol1221g9964.t1	GH3(72-274)	-	-	N	1									RSOLAG1IBg7800.t1	AA1_3(22-144)	-	-	Y(1-22)	1
Rsol1221g9975.t1	CBM20(114-200)	-	-	N	1									RSOLAG1IBg7850.t1	CE5(31-208)	-	-	Y(1-40)	1
														RSOLAG1IBg8036.t1	PL1_4(91-265)	-	-	N	1
														RSOLAG1IBg8185.t1	GH10(7-256)	-	-	N	1
														RSOLAG1IBg8270.t1	GT8(92-364)	-	-	Y(1-33)	1
														RSOLAG1IBg8398.t1	GH28(35-352)	-	-	Y(1-37)	1
														RSOLAG1IBg8408.t1	GH28(35-344)	-	-	Y(1-23)	1
														RSOLAG1IBg8502.t1	AA7(9-356)	-	-	N	1
														RSOLAG1IBg8503.t1	AA7(364-725)	-	-	N	1
														RSOLAG1IBg8934.t1	GT1(258-454)	-	-	N	1
														RSOLAG1IBg9136.t1	CE16(64-196)	-	-	Y(1-25)	1
														RSOLAG1IBg9497.t1	AA12(1-241)	-	-	N	1
														RSOLAG1IBg9887.t1	GH3(72-172)	-	-	N	1
