# Supplementary material for: Genome Analyses of the Less Aggressive Rhizoctonia solani AG1-IB Isolates 1/2/21 and O8/2 Compared to the Reference AG1-IB Isolate 7/3/14
Source: J Fungi (Basel). 2021 Oct 5;7(10):832. doi: 10.3390/jof7100832 (PMC8537455; doi:10.3390/jof7100832)
Supplement: Supplementary file 1 [file jof-07-00832-s001.zip › Table_S3.xlsx]

## Sheet: Table S2a
Table S2a: Predicted unique genes of R. solani AG1-IB 1/2/21
Rsol1221g4161.t1	Uncharacterized oxidoreductase C663.06c OS=Schizosaccharomyces pombe (strain 972 / ATCC 24843) GN=SPCC663.06c PE=3 SV=1
Rsol1221g12207.t1_CDS	unknown
Rsol1221g12375.t1	Retrotransposon-derived protein PEG10 OS=Mus musculus GN=Peg10 PE=1 SV=2
Rsol1221g2064.t1_CDS	unknown
Rsol1221g11786.t1	Retrotransposable element Tf2 155 kDa protein type 1 OS=Schizosaccharomyces pombe (strain 972 / ATCC 24843) GN=Tf2-1 PE=4 SV=1
Rsol1221g10602.t1	hypothetical protein
Rsol1221g10566.t1	hypothetical protein
Rsol1221g10634.t1	hypothetical protein
Rsol1221g6996.t1	hypothetical protein
Rsol1221g12054.t1_CDS	unknown
Rsol1221g5561.t1_CDS	unknown
Rsol1221g12423.t1_CDS	unknown
Rsol1221g7628.t1	hypothetical protein
Rsol1221g12249.t1	hypothetical protein
Rsol1221g10116.t1	Mitochondrial tRNA-specific 2-thiouridylase 1 OS=Rattus norvegicus GN=Trmu PE=2 SV=1
Rsol1221g6037.t1	hypothetical protein
Rsol1221g10570.t1	hypothetical protein
Rsol1221g4130.t1	hypothetical protein
Rsol1221g12121.t1	Retrotransposable element Tf2 155 kDa protein type 1 OS=Schizosaccharomyces pombe (strain 972 / ATCC 24843) GN=Tf2-1 PE=4 SV=1
Rsol1221g11775.t1	hypothetical protein
Rsol1221g7131.t1	hypothetical protein
Rsol1221g11524.t1_CDS	unknown
Rsol1221g11804.t1	hypothetical protein
Rsol1221g12530.t1	hypothetical protein
Rsol1221g12377.t1	Aquaporin-1 OS=Saccharomyces cerevisiae (strain Lalvin EC1118 / Prise de mousse) GN=AQY1 PE=2 SV=1
Rsol1221g3149.t1	hypothetical protein
Rsol1221g12178.t1	Retrotransposable element Tf2 155 kDa protein type 1 OS=Schizosaccharomyces pombe (strain 972 / ATCC 24843) GN=Tf2-1 PE=4 SV=1
Rsol1221g11716.t1	hypothetical protein
Rsol1221g11947.t1	hypothetical protein
Rsol1221g12648.t1	hypothetical protein
Rsol1221g10513.t1	hypothetical protein
Rsol1221g12009.t1_CDS	unknown
Rsol1221g7556.t1	hypothetical protein
Rsol1221g11671.t1	Retrotransposable element Tf2 155 kDa protein type 1 OS=Schizosaccharomyces pombe (strain 972 / ATCC 24843) GN=Tf2-1 PE=4 SV=1
Rsol1221g11041.t1	tRNA (guanine(10)-N2)-methyltransferase OS=Saccharomyces cerevisiae (strain ATCC 204508 / S288c) GN=TRM11 PE=1 SV=1
Rsol1221g11167.t1_CDS	unknown
Rsol1221g11915.t1_CDS	unknown
Rsol1221g11962.t1	hypothetical protein
Rsol1221g12690.t1_CDS	unknown
Rsol1221g2169.t1_CDS	unknown
Rsol1221g9299.t1	hypothetical protein
Rsol1221g10538.t1	hypothetical protein
Rsol1221g11961.t1	Uncharacterized WD repeat-containing protein alr2800 OS=Nostoc sp. (strain PCC 7120 / UTEX 2576) GN=alr2800 PE=4 SV=1
Rsol1221g9985.t1	alpha-amylase (EC:3.2.1.1)
Rsol1221g3344.t1	hypothetical protein
Rsol1221g11581.t1_CDS	unknown
Rsol1221g12229.t1_CDS	unknown
Rsol1221g12446.t1	hypothetical protein
Rsol1221g11928.t1	Retrotransposable element Tf2 155 kDa protein type 1 OS=Schizosaccharomyces pombe (strain 972 / ATCC 24843) GN=Tf2-1 PE=4 SV=1
Rsol1221g12632.t1	hypothetical protein
Rsol1221g11973.t1	hypothetical protein
Rsol1221g3067.t1	hypothetical protein
Rsol1221g11636.t1_CDS	unknown
Rsol1221g11610.t1	hypothetical protein
Rsol1221g10976.t1	Retrotransposable element Tf2 155 kDa protein type 1 OS=Schizosaccharomyces pombe (strain 972 / ATCC 24843) GN=Tf2-1 PE=4 SV=1
Rsol1221g12670.t1	hypothetical protein
Rsol1221g7394.t1	hypothetical protein
Rsol1221g10974.t1	Retrotransposon-derived protein PEG10 OS=Mus musculus GN=Peg10 PE=1 SV=2
Rsol1221g2979.t1	Putative uncharacterized oxidoreductase C513.07 OS=Schizosaccharomyces pombe (strain 972 / ATCC 24843) GN=SPAC513.07 PE=3 SV=1
Rsol1221g5771.t1	hypothetical protein
Rsol1221g1770.t1_CDS	unknown
Rsol1221g6331.t1	O-methylsterigmatocystin oxidoreductase OS=Aspergillus parasiticus GN=ordA PE=3 SV=1
Rsol1221g12565.t1_CDS	unknown
Rsol1221g11993.t1_CDS	unknown
Rsol1221g7649.t1_CDS	unknown
Rsol1221g12139.t1	Retrotransposable element Tf2 155 kDa protein type 3 OS=Schizosaccharomyces pombe (strain 972 / ATCC 24843) GN=Tf2-11 PE=4 SV=1
Rsol1221g10926.t1	hypothetical protein
Rsol1221g11687.t1	hypothetical protein
Rsol1221g11729.t1_CDS	unknown
Rsol1221g10360.t1	hypothetical protein
Rsol1221g11919.t1_CDS	unknown
Rsol1221g11665.t1_CDS	unknown
Rsol1221g11612.t1	hypothetical protein
Rsol1221g11725.t1	hypothetical protein
Rsol1221g12183.t1_CDS	unknown
Rsol1221g4164.t1	hypothetical protein
Rsol1221g12017.t1	Retrotransposable element Tf2 155 kDa protein type 3 OS=Schizosaccharomyces pombe (strain 972 / ATCC 24843) GN=Tf2-11 PE=4 SV=1
Rsol1221g1153.t1	hypothetical protein
Rsol1221g12232.t1	hypothetical protein
Rsol1221g7426.t1	hypothetical protein
Rsol1221g12085.t1_CDS	unknown
Rsol1221g12513.t1	hypothetical protein
Rsol1221g12154.t1_CDS	unknown
Rsol1221g6304.t1	hypothetical protein
Rsol1221g10886.t1	hypothetical protein
Rsol1221g6903.t1	hypothetical protein
Rsol1221g12233.t1	hypothetical protein
Rsol1221g12786.t1	hypothetical protein
Rsol1221g12761.t1_CDS	unknown
Rsol1221g10573.t1	hypothetical protein
Rsol1221g10411.t1_CDS	unknown
Rsol1221g8307.t1_CDS	unknown
Rsol1221g12282.t1_CDS	unknown
Rsol1221g11846.t1	hypothetical protein
Rsol1221g10168.t1_CDS	unknown
Rsol1221g9964.t1	hypothetical protein
Rsol1221g11662.t1	hypothetical protein
Rsol1221g12295.t1_CDS	unknown
Rsol1221g7097.t1	hypothetical protein
Rsol1221g12201.t1_CDS	unknown
Rsol1221g12284.t1	hypothetical protein
Rsol1221g11329.t1	hypothetical protein
Rsol1221g11384.t1	hypothetical protein
Rsol1221g5946.t1_CDS	unknown
Rsol1221g11432.t1_CDS	unknown
Rsol1221g7938.t1	hypothetical protein
Rsol1221g12641.t1	hypothetical protein
Rsol1221g12658.t1	hypothetical protein
Rsol1221g11857.t1	hypothetical protein
Rsol1221g10023.t1	Probable pectate lyase A OS=Neosartorya fumigata (strain CEA10 / CBS 144.89 / FGSC A1163) GN=plyA PE=3 SV=1
Rsol1221g12650.t1_CDS	unknown
Rsol1221g11576.t1	hypothetical protein
Rsol1221g12557.t1	hypothetical protein
Rsol1221g12750.t1	hypothetical protein
Rsol1221g8352.t1	hypothetical protein
Rsol1221g8399.t1	hypothetical protein
Rsol1221g12718.t1	hypothetical protein
Rsol1221g11741.t1_CDS	unknown
Rsol1221g9549.t1	hypothetical protein
Rsol1221g11745.t1_CDS	unknown
Rsol1221g3168.t1	Chitin synthase 8 OS=Ustilago maydis (strain 521 / FGSC 9021) GN=CHS8 PE=3 SV=1
Rsol1221g12640.t1	UPF0364 protein C1393.13 OS=Schizosaccharomyces pombe (strain 972 / ATCC 24843) GN=SPCC1393.13 PE=3 SV=1
Rsol1221g6854.t1	hypothetical protein
Rsol1221g4142.t1	Cytochrome P450 3A9 OS=Rattus norvegicus GN=Cyp3a9 PE=2 SV=2
Rsol1221g11917.t1	hypothetical protein
Rsol1221g11443.t1_CDS	unknown
Rsol1221g3534.t1	hypothetical protein
Rsol1221g11875.t1	hypothetical protein
Rsol1221g12387.t1_CDS	unknown
Rsol1221g12762.t1	hypothetical protein
Rsol1221g3784.t1_CDS	unknown
Rsol1221g722.t1	ABC transporter C family member 10 OS=Dictyostelium discoideum GN=abcC10 PE=3 SV=1
Rsol1221g9556.t1_CDS	unknown
Rsol1221g10869.t1	hypothetical protein
Rsol1221g1627.t1	hypothetical protein
Rsol1221g2144.t1	hypothetical protein
Rsol1221g10624.t1	hypothetical protein
Rsol1221g5949.t1_CDS	unknown
Rsol1221g11491.t1	hypothetical protein
Rsol1221g11862.t1	hypothetical protein
Rsol1221g7565.t1	hypothetical protein
Rsol1221g9635.t1_CDS	unknown
Rsol1221g8162.t1	hypothetical protein
Rsol1221g10521.t1	hypothetical protein
Rsol1221g11931.t1	Vegetative incompatibility protein HET-E-1 OS=Podospora anserina GN=HET-E1 PE=4 SV=1
Rsol1221g12413.t1_CDS	unknown
Rsol1221g12130.t1	hypothetical protein
Rsol1221g11836.t1	hypothetical protein
Rsol1221g10163.t1	hypothetical protein
Rsol1221g11504.t1	hypothetical protein
Rsol1221g12349.t1	Retrotransposable element Tf2 155 kDa protein type 1 OS=Schizosaccharomyces pombe (strain 972 / ATCC 24843) GN=Tf2-1 PE=4 SV=1
Rsol1221g4237.t1	hypothetical protein
Rsol1221g8093.t1	hypothetical protein
Rsol1221g8600.t1	Cytochrome b2, mitochondrial OS=Saccharomyces cerevisiae (strain ATCC 204508 / S288c) GN=CYB2 PE=1 SV=1
Rsol1221g12158.t1_CDS	unknown
Rsol1221g12285.t1	hypothetical protein
Rsol1221g1049.t1	hypothetical protein
Rsol1221g10362.t1	hypothetical protein
Rsol1221g12065.t1_CDS	unknown
Rsol1221g11787.t1_CDS	unknown
Rsol1221g12535.t1_CDS	unknown
Rsol1221g908.t1	hypothetical protein
Rsol1221g4537.t1	Protein TOXD OS=Cochliobolus carbonum GN=TOXD PE=3 SV=1
Rsol1221g9170.t1	WD repeat-containing protein SL1-17 OS=Schistosoma mansoni PE=2 SV=1
Rsol1221g12280.t1_CDS	unknown
Rsol1221g4096.t1	NADPH-dependent 1-acyldihydroxyacetone phosphate reductase OS=Schizosaccharomyces pombe (strain 972 / ATCC 24843) GN=ayr1 PE=3 SV=2
Rsol1221g9859.t1	hypothetical protein
Rsol1221g6013.t1	hypothetical protein
Rsol1221g10747.t1	Beta-glucan synthesis-associated protein KRE6 OS=Saccharomyces cerevisiae (strain ATCC 204508 / S288c) GN=KRE6 PE=1 SV=2
Rsol1221g10319.t1_CDS	unknown
Rsol1221g12244.t1_CDS	unknown
Rsol1221g12743.t1	hypothetical protein
Rsol1221g10861.t1	hypothetical protein
Rsol1221g4644.t1	hypothetical protein
Rsol1221g8111.t1	hypothetical protein
Rsol1221g8395.t1	hypothetical protein
Rsol1221g12301.t1	hypothetical protein
Rsol1221g6874.t1_CDS	unknown
Rsol1221g3462.t1	hypothetical protein
Rsol1221g12369.t1	hypothetical protein
Rsol1221g6289.t1_CDS	unknown
Rsol1221g10749.t1	Probable pectate lyase G OS=Aspergillus terreus (strain NIH 2624 / FGSC A1156) GN=plyG PE=3 SV=1
Rsol1221g11834.t1	Probable methylmalonate-semialdehyde dehydrogenase [acylating], mitochondrial OS=Dictyostelium discoideum GN=mmsdh PE=3 SV=1
Rsol1221g1744.t1	hypothetical protein
Rsol1221g12322.t1	Benzoate 4-monooxygenase OS=Aspergillus niger GN=bphA PE=1 SV=1
Rsol1221g11287.t1	hypothetical protein
Rsol1221g11974.t1	Transposon Ty3-I Gag-Pol polyprotein OS=Saccharomyces cerevisiae (strain ATCC 204508 / S288c) GN=TY3B-I PE=3 SV=2
Rsol1221g11830.t1	Retrotransposable element Tf2 155 kDa protein type 1 OS=Schizosaccharomyces pombe (strain 972 / ATCC 24843) GN=Tf2-1 PE=4 SV=1
Rsol1221g12536.t1	hypothetical protein
Rsol1221g2719.t1	hypothetical protein
Rsol1221g12715.t1	hypothetical protein
Rsol1221g5463.t1	hypothetical protein
Rsol1221g12674.t1	hypothetical protein
Rsol1221g12721.t1	hypothetical protein
Rsol1221g2923.t1	hypothetical protein
Rsol1221g12364.t1_CDS	unknown
Rsol1221g12242.t1_CDS	unknown
Rsol1221g12186.t1	Retrotransposable element Tf2 155 kDa protein type 3 OS=Schizosaccharomyces pombe (strain 972 / ATCC 24843) GN=Tf2-11 PE=4 SV=1
Rsol1221g6670.t1	hypothetical protein
Rsol1221g1427.t1	hypothetical protein
Rsol1221g12275.t1	hypothetical protein
Rsol1221g11054.t1	hypothetical protein
Rsol1221g4199.t1	hypothetical protein
Rsol1221g12617.t1	hypothetical protein
Rsol1221g12466.t1	hypothetical protein
Rsol1221g12418.t1_CDS	unknown
Rsol1221g12341.t1_CDS	unknown
Rsol1221g3150.t1	hypothetical protein
Rsol1221g9858.t1	hypothetical protein
Rsol1221g9262.t1	hypothetical protein
Rsol1221g5216.t1	hypothetical protein
Rsol1221g11341.t1	ATP-dependent DNA helicase tlh2 OS=Schizosaccharomyces pombe (strain 972 / ATCC 24843) GN=tlh2 PE=2 SV=1
Rsol1221g11661.t1	hypothetical protein
Rsol1221g11424.t1_CDS	unknown
Rsol1221g4234.t1	Probable serine/threonine-protein kinase HSL1 OS=Saccharomyces cerevisiae (strain ATCC 204508 / S288c) GN=HSL1 PE=1 SV=2
Rsol1221g12445.t1_CDS	unknown
Rsol1221g11753.t1_CDS	unknown
Rsol1221g2778.t1	hypothetical protein
Rsol1221g10988.t1_CDS	unknown
Rsol1221g11354.t1	Benzoate 4-monooxygenase OS=Aspergillus niger GN=bphA PE=1 SV=1
Rsol1221g12756.t1_CDS	unknown
Rsol1221g12070.t1_CDS	unknown
Rsol1221g9737.t1	hypothetical protein
Rsol1221g12073.t1	Retrotransposable element Tf2 155 kDa protein type 1 OS=Schizosaccharomyces pombe (strain 972 / ATCC 24843) GN=Tf2-1 PE=4 SV=1
Rsol1221g8580.t1	hypothetical protein
Rsol1221g8394.t1	hypothetical protein
Rsol1221g10236.t1	hypothetical protein
Rsol1221g11567.t1	hypothetical protein
Rsol1221g11838.t1_CDS	unknown
Rsol1221g5657.t1_CDS	unknown
Rsol1221g12370.t1	hypothetical protein
Rsol1221g11588.t1	Uncharacterized WD repeat-containing protein alr3466 OS=Nostoc sp. (strain PCC 7120 / UTEX 2576) GN=alr3466 PE=4 SV=1
Rsol1221g9209.t1	hypothetical protein
Rsol1221g9091.t1	hypothetical protein
Rsol1221g7503.t1	hypothetical protein
Rsol1221g10572.t1_CDS	unknown
Rsol1221g8835.t1	hypothetical protein
Rsol1221g5623.t1	hypothetical protein
Rsol1221g8939.t1	hypothetical protein
Rsol1221g11026.t1	hypothetical protein
Rsol1221g10748.t1	Probable pectate lyase G OS=Aspergillus terreus (strain NIH 2624 / FGSC A1156) GN=plyG PE=3 SV=1
Rsol1221g11925.t1_CDS	unknown
Rsol1221g7981.t1_CDS	unknown
Rsol1221g3157.t1	jumonji superfamily protein
Rsol1221g12018.t1	Retrotransposable element Tf2 155 kDa protein type 3 OS=Schizosaccharomyces pombe (strain 972 / ATCC 24843) GN=Tf2-11 PE=4 SV=1
Rsol1221g11796.t1_CDS	unknown
Rsol1221g7268.t1	hypothetical protein
Rsol1221g10658.t1	hypothetical protein
Rsol1221g12403.t1_CDS	unknown
Rsol1221g12451.t1	hypothetical protein
Rsol1221g12340.t1	hypothetical protein
Rsol1221g12729.t1_CDS	unknown
Rsol1221g7982.t1	hypothetical protein
Rsol1221g10960.t1	O-methylsterigmatocystin oxidoreductase OS=Aspergillus flavus GN=ordA PE=3 SV=2
Rsol1221g6483.t1	Putative hydrolase Mb2248c OS=Mycobacterium bovis (strain ATCC BAA-935 / AF2122/97) GN=Mb2248c PE=3 SV=1
Rsol1221g12614.t1	hypothetical protein
Rsol1221g11109.t1	hypothetical protein
Rsol1221g12797.t1	Retrovirus-related Pol polyprotein from transposon 297 OS=Drosophila melanogaster GN=pol PE=4 SV=1
Rsol1221g2872.t1	hypothetical protein
Rsol1221g11698.t1	Cysteine-rich receptor-like protein kinase 25 OS=Arabidopsis thaliana GN=CRK25 PE=2 SV=1
Rsol1221g8932.t1	hypothetical protein
Rsol1221g12638.t1	hypothetical protein
Rsol1221g9384.t1	hypothetical protein
Rsol1221g8060.t1	Anthocyanidin 3-O-glucosyltransferase OS=Zea mays GN=BZ1 PE=3 SV=1
Rsol1221g12793.t1_CDS	unknown
Rsol1221g12458.t1_CDS	unknown
Rsol1221g5637.t1	Hybrid signal transduction histidine kinase D OS=Dictyostelium discoideum GN=dhkD PE=2 SV=1
Rsol1221g12543.t1_CDS	unknown
Rsol1221g12294.t1_CDS	unknown
Rsol1221g11790.t1_CDS	unknown
Rsol1221g11831.t1_CDS	unknown
Rsol1221g3165.t1	hypothetical protein
Rsol1221g12222.t1	Retrotransposable element Tf2 155 kDa protein type 1 OS=Schizosaccharomyces pombe (strain 972 / ATCC 24843) GN=Tf2-1 PE=4 SV=1
Rsol1221g11365.t1	hypothetical protein
Rsol1221g9948.t1	hypothetical protein
Rsol1221g12032.t1_CDS	unknown
Rsol1221g10924.t1	hypothetical protein
Rsol1221g12002.t1	Retrotransposon-derived protein PEG10 OS=Homo sapiens GN=PEG10 PE=1 SV=2
Rsol1221g12310.t1_CDS	unknown
Rsol1221g12594.t1_CDS	unknown
Rsol1221g12649.t1	Retrotransposable element Tf2 155 kDa protein type 1 OS=Schizosaccharomyces pombe (strain 972 / ATCC 24843) GN=Tf2-1 PE=4 SV=1
Rsol1221g12045.t1	Festuclavine dehydrogenase subunit FgaOx3 OS=Neosartorya fumigata (strain ATCC MYA-4609 / Af293 / CBS 101355 / FGSC A1100) GN=fgaOx3 PE=3 SV=1
Rsol1221g6913.t1_CDS	unknown
Rsol1221g11635.t1_CDS	unknown
Rsol1221g4043.t1	hypothetical protein
Rsol1221g11385.t1	hypothetical protein
Rsol1221g12343.t1_CDS	unknown
Rsol1221g11080.t1	hypothetical protein
Rsol1221g10415.t1	hypothetical protein
Rsol1221g5254.t1	hypothetical protein
Rsol1221g12696.t1	Vegetative incompatibility protein HET-E-1 OS=Podospora anserina GN=HET-E1 PE=4 SV=1
Rsol1221g953.t1	K12812 ATP-dependent RNA helicase UAP56/SUB2
Rsol1221g10891.t1	hypothetical protein
Rsol1221g12169.t1_CDS	unknown
Rsol1221g9688.t1	hypothetical protein
Rsol1221g11907.t1_CDS	unknown
Rsol1221g1748.t1	cAMP-independent regulatory protein pac2 OS=Schizosaccharomyces pombe (strain 972 / ATCC 24843) GN=pac2 PE=2 SV=1
Rsol1221g11901.t1	Retrotransposable element Tf2 155 kDa protein type 1 OS=Schizosaccharomyces pombe (strain 972 / ATCC 24843) GN=Tf2-1 PE=4 SV=1
Rsol1221g11528.t1	Glutathione S-transferase PM239X14 OS=Arabidopsis thaliana PE=2 SV=1
Rsol1221g11083.t1	hypothetical protein
Rsol1221g5891.t1	hypothetical protein
Rsol1221g9627.t1	hypothetical protein
Rsol1221g11811.t1	Retrotransposable element Tf2 155 kDa protein type 1 OS=Schizosaccharomyces pombe (strain 972 / ATCC 24843) GN=Tf2-1 PE=4 SV=1
Rsol1221g12107.t1_CDS	unknown
Rsol1221g11908.t1	Retrotransposable element Tf2 155 kDa protein type 2 OS=Schizosaccharomyces pombe (strain 972 / ATCC 24843) GN=Tf2-7 PE=4 SV=1
Rsol1221g10836.t1	hypothetical protein
Rsol1221g2735.t1	hypothetical protein
Rsol1221g8062.t1	hypothetical protein
Rsol1221g8077.t1_CDS	unknown
Rsol1221g5293.t1	hypothetical protein
Rsol1221g11390.t1	Leptomycin B resistance protein pmd1 OS=Schizosaccharomyces pombe (strain 972 / ATCC 24843) GN=pmd1 PE=3 SV=2
Rsol1221g11628.t1	hypothetical protein
Rsol1221g7647.t1	hypothetical protein
Rsol1221g12422.t1_CDS	unknown
Rsol1221g11958.t1_CDS	unknown
Rsol1221g10183.t1	hypothetical protein
Rsol1221g8432.t1_CDS	unknown
Rsol1221g11349.t1	hypothetical protein
Rsol1221g12463.t1	hypothetical protein
Rsol1221g11674.t1	hypothetical protein
Rsol1221g6619.t1_CDS	unknown
Rsol1221g2840.t1_CDS	unknown
Rsol1221g12461.t1_CDS	unknown
Rsol1221g11619.t1_CDS	unknown
Rsol1221g11837.t1	hypothetical protein
Rsol1221g8316.t1	hypothetical protein
Rsol1221g12144.t1_CDS	unknown
Rsol1221g10285.t1	hypothetical protein
Rsol1221g7997.t1	hypothetical protein
Rsol1221g12148.t1_CDS	unknown
Rsol1221g8126.t1	Alcohol oxidase OS=Candida boidinii GN=AOD1 PE=1 SV=1
Rsol1221g12754.t1	hypothetical protein
Rsol1221g7854.t1_CDS	unknown
Rsol1221g11763.t1	Retrotransposable element Tf2 155 kDa protein type 1 OS=Schizosaccharomyces pombe (strain 972 / ATCC 24843) GN=Tf2-1 PE=4 SV=1
Rsol1221g4117.t1	hypothetical protein
Rsol1221g11325.t1	hypothetical protein
Rsol1221g10834.t1	hypothetical protein
Rsol1221g6173.t1	hypothetical protein
Rsol1221g5321.t1	Molybdopterin synthase catalytic subunit OS=Drosophila ananassae GN=GF17098 PE=3 SV=1
Rsol1221g11580.t1_CDS	unknown
Rsol1221g12630.t1_CDS	unknown
Rsol1221g10635.t1	hypothetical protein
Rsol1221g11302.t1	Vegetative incompatibility protein HET-E-1 OS=Podospora anserina GN=HET-E1 PE=4 SV=1
Rsol1221g9780.t1	Putative aryl-alcohol dehydrogenase C977.14c OS=Schizosaccharomyces pombe (strain 972 / ATCC 24843) GN=SPAC977.14c PE=1 SV=1
Rsol1221g12624.t1	hypothetical protein
Rsol1221g11017.t1	Protein transport protein SEC31 OS=Phaeosphaeria nodorum (strain SN15 / ATCC MYA-4574 / FGSC 10173) GN=SEC31 PE=3 SV=3
Rsol1221g9638.t1	hypothetical protein
Rsol1221g2903.t1	Mitochondrial import inner membrane translocase subunit TIM13 OS=Cryptococcus neoformans var. neoformans serotype D (strain JEC21 / ATCC MYA-565) GN=TIM13 PE=3 SV=1
Rsol1221g12589.t1	Retrotransposable element Tf2 155 kDa protein type 1 OS=Schizosaccharomyces pombe (strain 972 / ATCC 24843) GN=Tf2-1 PE=4 SV=1
Rsol1221g10522.t1	hypothetical protein
Rsol1221g7485.t1	hypothetical protein
Rsol1221g9883.t1	hypothetical protein
Rsol1221g11859.t1_CDS	unknown
Rsol1221g5591.t1	Ribosomal protein S6 kinase alpha-2 OS=Homo sapiens GN=RPS6KA2 PE=1 SV=2
Rsol1221g11372.t1_CDS	unknown
Rsol1221g12481.t1	hypothetical protein
Rsol1221g7195.t1	hypothetical protein
Rsol1221g9240.t1	Bifunctional P-450:NADPH-P450 reductase OS=Fusarium oxysporum GN=CYP505 PE=1 SV=1
Rsol1221g3526.t1	hypothetical protein
Rsol1221g9489.t1	Probable feruloyl esterase B-1 OS=Neosartorya fischeri (strain ATCC 1020 / DSM 3700 / FGSC A1164 / NRRL 181) GN=faeB-1 PE=3 SV=1
Rsol1221g9312.t1	hypothetical protein
Rsol1221g12271.t1	Uncharacterized WD repeat-containing protein alr3466 OS=Nostoc sp. (strain PCC 7120 / UTEX 2576) GN=alr3466 PE=4 SV=1
Rsol1221g8179.t1	hypothetical protein
Rsol1221g11739.t1	hypothetical protein
Rsol1221g11497.t1_CDS	unknown
Rsol1221g10677.t1	hypothetical protein
Rsol1221g12732.t1	hypothetical protein
Rsol1221g11183.t1	hypothetical protein
Rsol1221g10663.t1_CDS	unknown
Rsol1221g3790.t1	hypothetical protein
Rsol1221g12395.t1	Retrotransposable element Tf2 155 kDa protein type 1 OS=Schizosaccharomyces pombe (strain 972 / ATCC 24843) GN=Tf2-1 PE=4 SV=1
Rsol1221g11107.t1_CDS	unknown
Rsol1221g11784.t1	hypothetical protein
Rsol1221g11914.t1	Retrotransposable element Tf2 155 kDa protein type 1 OS=Schizosaccharomyces pombe (strain 972 / ATCC 24843) GN=Tf2-1 PE=4 SV=1
Rsol1221g12001.t1	Retrotransposable element Tf2 155 kDa protein type 2 OS=Schizosaccharomyces pombe (strain 972 / ATCC 24843) GN=Tf2-7 PE=4 SV=1
Rsol1221g7208.t1	hypothetical protein
Rsol1221g4367.t1	hypothetical protein
Rsol1221g12527.t1_CDS	unknown
Rsol1221g12026.t1_CDS	unknown
Rsol1221g11188.t1_CDS	unknown
Rsol1221g10216.t1	hypothetical protein
Rsol1221g12747.t1	hypothetical protein
Rsol1221g417.t1	hypothetical protein
Rsol1221g12231.t1	hypothetical protein
Rsol1221g10762.t1	Retrotransposable element Tf2 155 kDa protein type 1 OS=Schizosaccharomyces pombe (strain 972 / ATCC 24843) GN=Tf2-1 PE=4 SV=1
Rsol1221g5611.t1	hypothetical protein
Rsol1221g11090.t1	hypothetical protein
Rsol1221g11873.t1_CDS	unknown
Rsol1221g9631.t1	hypothetical protein
Rsol1221g7825.t1	K00222 delta14-sterol reductase
Rsol1221g10479.t1	hypothetical protein
Rsol1221g11704.t1	Retrotransposable element Tf2 155 kDa protein type 1 OS=Schizosaccharomyces pombe (strain 972 / ATCC 24843) GN=Tf2-1 PE=4 SV=1
Rsol1221g12386.t1	hypothetical protein
Rsol1221g12591.t1	Retrotransposable element Tf2 155 kDa protein type 1 OS=Schizosaccharomyces pombe (strain 972 / ATCC 24843) GN=Tf2-1 PE=4 SV=1
Rsol1221g5620.t1_CDS	unknown
Rsol1221g7396.t1	hypothetical protein
Rsol1221g12383.t1	hypothetical protein
Rsol1221g12156.t1	hypothetical protein
Rsol1221g11944.t1	hypothetical protein
Rsol1221g9388.t1	hypothetical protein
Rsol1221g12145.t1	hypothetical protein
Rsol1221g12517.t1_CDS	unknown
Rsol1221g11693.t1	hypothetical protein
Rsol1221g11802.t1_CDS	unknown
Rsol1221g11850.t1	hypothetical protein
Rsol1221g2815.t1	Probable glycosidase C21B10.07 OS=Schizosaccharomyces pombe (strain 972 / ATCC 24843) GN=SPBC21B10.07 PE=3 SV=1
Rsol1221g12014.t1	hypothetical protein
Rsol1221g12716.t1	Retrotransposable element Tf2 155 kDa protein type 1 OS=Schizosaccharomyces pombe (strain 972 / ATCC 24843) GN=Tf2-1 PE=4 SV=1
Rsol1221g2618.t1	Aspartic protease OS=Phaffia rhodozyma GN=pr1 PE=1 SV=1
Rsol1221g12814.t1	hypothetical protein
Rsol1221g6676.t1	hypothetical protein
Rsol1221g11842.t1_CDS	unknown
Rsol1221g12004.t1_CDS	unknown
Rsol1221g10256.t1	Putative aryl-alcohol dehydrogenase C977.14c OS=Schizosaccharomyces pombe (strain 972 / ATCC 24843) GN=SPAC977.14c PE=1 SV=1
Rsol1221g10798.t1	hypothetical protein
Rsol1221g5647.t1_CDS	unknown
Rsol1221g495.t1	UDP-N-acetylglucosamine transferase subunit ALG13 homolog OS=Rattus norvegicus GN=Alg13 PE=1 SV=1
Rsol1221g9367.t1	hypothetical protein
Rsol1221g11506.t1_CDS	unknown
Rsol1221g4810.t1	hypothetical protein
Rsol1221g11379.t1_CDS	unknown
Rsol1221g11496.t1_CDS	unknown
Rsol1221g2003.t1	Copper transport protein 86 OS=Candida albicans (strain SC5314 / ATCC MYA-2876) GN=CTR86 PE=3 SV=1
Rsol1221g5203.t1	hypothetical protein
Rsol1221g6383.t1	hypothetical protein
Rsol1221g12031.t1_CDS	unknown
Rsol1221g10531.t1_CDS	unknown
Rsol1221g11440.t1_CDS	unknown
Rsol1221g10912.t1	hypothetical protein
Rsol1221g12673.t1	hypothetical protein
Rsol1221g10003.t1	hypothetical protein
Rsol1221g2219.t1	hypothetical protein
Rsol1221g11333.t1	O-methylsterigmatocystin oxidoreductase OS=Aspergillus parasiticus GN=ordA PE=3 SV=1
Rsol1221g6391.t1	hypothetical protein
Rsol1221g8709.t1	hypothetical protein
Rsol1221g12127.t1_CDS	unknown
Rsol1221g11089.t1	hypothetical protein
Rsol1221g12523.t1	hypothetical protein
Rsol1221g12771.t1_CDS	unknown
Rsol1221g11397.t1	O-methylsterigmatocystin oxidoreductase OS=Aspergillus flavus GN=ordA PE=3 SV=2
Rsol1221g11829.t1_CDS	unknown
Rsol1221g10801.t1	hypothetical protein
Rsol1221g7287.t1	hypothetical protein
Rsol1221g12373.t1_CDS	unknown
Rsol1221g6209.t1	hypothetical protein
Rsol1221g9931.t1	hypothetical protein
Rsol1221g11018.t1	Protein transport protein SEC31 OS=Ustilago maydis (strain 521 / FGSC 9021) GN=SEC31 PE=3 SV=1
Rsol1221g6246.t1	High-affinity nicotinic acid transporter OS=Saccharomyces cerevisiae (strain ATCC 204508 / S288c) GN=TNA1 PE=1 SV=1
Rsol1221g9363.t1	hypothetical protein
Rsol1221g8584.t1	hypothetical protein
Rsol1221g12785.t1	Retrotransposable element Tf2 155 kDa protein type 2 OS=Schizosaccharomyces pombe (strain 972 / ATCC 24843) GN=Tf2-7 PE=4 SV=1
Rsol1221g11101.t1_CDS	unknown
Rsol1221g9039.t1	hypothetical protein
Rsol1221g9657.t1	cytochrome P450, putative
Rsol1221g11460.t1	hypothetical protein
Rsol1221g12672.t1_CDS	unknown
Rsol1221g7486.t1	Laccase-1 OS=Emericella nidulans (strain FGSC A4 / ATCC 38163 / CBS 112.46 / NRRL 194 / M139) GN=yA PE=2 SV=3
Rsol1221g11967.t1	hypothetical protein
Rsol1221g2619.t1	Aspartic protease OS=Phaffia rhodozyma GN=pr1 PE=1 SV=1
Rsol1221g11450.t1	Transposon Ty3-I Gag-Pol polyprotein OS=Saccharomyces cerevisiae (strain ATCC 204508 / S288c) GN=TY3B-I PE=3 SV=2
Rsol1221g10408.t1	hypothetical protein
Rsol1221g12506.t1	hypothetical protein
Rsol1221g12633.t1	hypothetical protein
Rsol1221g11941.t1_CDS	unknown
Rsol1221g12666.t1	Uncharacterized WD repeat-containing protein alr3466 OS=Nostoc sp. (strain PCC 7120 / UTEX 2576) GN=alr3466 PE=4 SV=1
Rsol1221g8326.t1	Uncharacterized protein YEL023C OS=Saccharomyces cerevisiae (strain ATCC 204508 / S288c) GN=YEL023C PE=4 SV=1
Rsol1221g12052.t1_CDS	unknown
Rsol1221g12389.t1_CDS	unknown
Rsol1221g11350.t1	hypothetical protein
Rsol1221g12108.t1	Retrotransposable element Tf2 155 kDa protein type 1 OS=Schizosaccharomyces pombe (strain 972 / ATCC 24843) GN=Tf2-1 PE=4 SV=1
Rsol1221g10543.t1_CDS	unknown
Rsol1221g9547.t1	hypothetical protein
Rsol1221g11140.t1	hypothetical protein
Rsol1221g9975.t1	Alpha-amylase OS=Streptomyces violaceus GN=aml PE=2 SV=1
Rsol1221g12131.t1	hypothetical protein
Rsol1221g10245.t1	hypothetical protein
Rsol1221g7262.t1	hypothetical protein
Rsol1221g6808.t1	hypothetical protein
Rsol1221g12151.t1	Uncharacterized WD repeat-containing protein alr3466 OS=Nostoc sp. (strain PCC 7120 / UTEX 2576) GN=alr3466 PE=4 SV=1
Rsol1221g10223.t1_CDS	unknown
Rsol1221g5633.t1	hypothetical protein
Rsol1221g10410.t1_CDS	unknown
Rsol1221g12724.t1	Retrotransposable element Tf2 155 kDa protein type 1 OS=Schizosaccharomyces pombe (strain 972 / ATCC 24843) GN=Tf2-1 PE=4 SV=1
Rsol1221g4222.t1	hypothetical protein
Rsol1221g12005.t1	hypothetical protein
Rsol1221g4273.t1	hypothetical protein
Rsol1221g12773.t1	hypothetical protein
Rsol1221g9084.t1	hypothetical protein
Rsol1221g7080.t1	hypothetical protein
Rsol1221g5279.t1	Eukaryotic translation initiation factor 1A, X-chromosomal OS=Pongo abelii GN=EIF1AX PE=2 SV=3
Rsol1221g12338.t1_CDS	unknown
Rsol1221g8619.t1_CDS	unknown
Rsol1221g11059.t1	hypothetical protein
Rsol1221g12548.t1	hypothetical protein
Rsol1221g5840.t1_CDS	unknown
Rsol1221g12742.t1	hypothetical protein
Rsol1221g11676.t1	hypothetical protein
Rsol1221g11649.t1	hypothetical protein
Rsol1221g1273.t1	hypothetical protein
Rsol1221g111.t1	hypothetical protein
Rsol1221g12084.t1	hypothetical protein
Rsol1221g10986.t1	Phosphatidylinositol 4-kinase LSB6 OS=Saccharomyces cerevisiae (strain ATCC 204508 / S288c) GN=LSB6 PE=1 SV=1
Rsol1221g12564.t1	hypothetical protein
Rsol1221g12776.t1	hypothetical protein
Rsol1221g5695.t1	hypothetical protein
Rsol1221g12146.t1_CDS	unknown
Rsol1221g12106.t1_CDS	unknown
Rsol1221g12293.t1_CDS	unknown
Rsol1221g11184.t1_CDS	unknown
Rsol1221g6425.t1	hypothetical protein
Rsol1221g10427.t1_CDS	unknown
Rsol1221g11008.t1	excinuclease ABC subunit A, ATPase
Rsol1221g833.t1	hypothetical protein
Rsol1221g8071.t1	hypothetical protein
Rsol1221g7156.t1	hypothetical protein
Rsol1221g9719.t1	hypothetical protein
Rsol1221g6510.t1	hypothetical protein
Rsol1221g8280.t1	hypothetical protein
Rsol1221g11622.t1_CDS	unknown
Rsol1221g10060.t1_CDS	unknown
Rsol1221g10593.t1_CDS	unknown
Rsol1221g11549.t1_CDS	unknown
Rsol1221g12397.t1	hypothetical protein
Rsol1221g12011.t1_CDS	unknown
Rsol1221g9507.t1	hypothetical protein
Rsol1221g11730.t1	hypothetical protein
Rsol1221g12765.t1_CDS	unknown
Rsol1221g7897.t1_CDS	unknown
Rsol1221g6608.t1	Cleavage and termination factor 1 OS=Schizosaccharomyces pombe (strain 972 / ATCC 24843) GN=ctf1 PE=1 SV=1
Rsol1221g12076.t1	hypothetical protein
Rsol1221g12656.t1	hypothetical protein
Rsol1221g12604.t1	Vegetative incompatibility protein HET-E-1 OS=Podospora anserina GN=HET-E1 PE=4 SV=1
Rsol1221g11097.t1	hypothetical protein
Rsol1221g240.t1	hypothetical protein
Rsol1221g12238.t1	hypothetical protein
Rsol1221g11028.t1	hypothetical protein
Rsol1221g12607.t1_CDS	unknown
Rsol1221g7402.t1	hypothetical protein
Rsol1221g7294.t1	hypothetical protein
Rsol1221g2759.t1	hypothetical protein
Rsol1221g11840.t1_CDS	unknown
Rsol1221g7990.t1_CDS	unknown
Rsol1221g9951.t1	hypothetical protein
Rsol1221g12393.t1_CDS	unknown
Rsol1221g12516.t1_CDS	unknown
Rsol1221g11398.t1_CDS	unknown
Rsol1221g3668.t1	hypothetical protein
Rsol1221g11814.t1_CDS	unknown
Rsol1221g11067.t1	N-acetyl-D-glucosamine kinase OS=Dictyostelium discoideum GN=nagk PE=3 SV=2
Rsol1221g11290.t1	Retrovirus-related Pol polyprotein from transposon 17.6 OS=Drosophila melanogaster GN=pol PE=4 SV=1
Rsol1221g12043.t1	hypothetical protein
Rsol1221g6817.t1	hypothetical protein
Rsol1221g12348.t1	hypothetical protein
Rsol1221g12010.t1	Retrotransposable element Tf2 155 kDa protein type 2 OS=Schizosaccharomyces pombe (strain 972 / ATCC 24843) GN=Tf2-7 PE=4 SV=1
Rsol1221g11819.t1_CDS	unknown
Rsol1221g11732.t1	hypothetical protein
Rsol1221g11852.t1_CDS	unknown
Rsol1221g12219.t1	Uncharacterized WD repeat-containing protein alr3466 OS=Nostoc sp. (strain PCC 7120 / UTEX 2576) GN=alr3466 PE=4 SV=1
Rsol1221g11304.t1_CDS	unknown
Rsol1221g5044.t1_CDS	unknown
Rsol1221g7629.t1	hypothetical protein
Rsol1221g11611.t1	hypothetical protein
Rsol1221g11942.t1	hypothetical protein
Rsol1221g12287.t1	Retrotransposable element Tf2 155 kDa protein type 1 OS=Schizosaccharomyces pombe (strain 972 / ATCC 24843) GN=Tf2-1 PE=4 SV=1
Rsol1221g12028.t1	hypothetical protein
Rsol1221g11646.t1_CDS	unknown
Rsol1221g7922.t1	hypothetical protein
Rsol1221g10665.t1	hypothetical protein
Rsol1221g9351.t1	hypothetical protein
Rsol1221g12365.t1_CDS	unknown
Rsol1221g12442.t1_CDS	unknown
Rsol1221g6512.t1	Uncharacterized protein C3H7.13 OS=Schizosaccharomyces pombe (strain 972 / ATCC 24843) GN=SPBC3H7.13 PE=1 SV=1
Rsol1221g11659.t1	Nephrocystin-3 OS=Xenopus tropicalis GN=nphp3 PE=2 SV=2
Rsol1221g11095.t1	hypothetical protein
Rsol1221g208.t1_CDS	unknown
Rsol1221g10865.t1	hypothetical protein
Rsol1221g11701.t1	Actin-like protein ARP6 OS=Cryptococcus neoformans var. neoformans serotype D (strain B-3501A) GN=ARP6 PE=3 SV=1
Rsol1221g7980.t1	hypothetical protein
Rsol1221g11983.t1	Cytochrome P450 52A2 OS=Candida tropicalis GN=CYP52A2 PE=1 SV=1
Rsol1221g10239.t1	hypothetical protein
Rsol1221g3227.t1	Putative aryl-alcohol dehydrogenase C977.14c OS=Schizosaccharomyces pombe (strain 972 / ATCC 24843) GN=SPAC977.14c PE=1 SV=1
Rsol1221g10460.t1	Brefeldin A resistance protein OS=Schizosaccharomyces pombe (strain 972 / ATCC 24843) GN=bfr1 PE=1 SV=1
Rsol1221g11134.t1	similar to predicted protein
Rsol1221g12741.t1_CDS	unknown
Rsol1221g12050.t1_CDS	unknown
Rsol1221g11618.t1	Uncharacterized WD repeat-containing protein alr3466 OS=Nostoc sp. (strain PCC 7120 / UTEX 2576) GN=alr3466 PE=4 SV=1
Rsol1221g12150.t1	hypothetical protein
Rsol1221g12315.t1	hypothetical protein
Rsol1221g11625.t1_CDS	unknown
Rsol1221g11985.t1	hypothetical protein
Rsol1221g5774.t1	hypothetical protein
Rsol1221g8143.t1	hypothetical protein
Rsol1221g7516.t1	hypothetical protein
Rsol1221g11788.t1_CDS	unknown
Rsol1221g11575.t1	hypothetical protein
Rsol1221g12302.t1	hypothetical protein
Rsol1221g12133.t1	Retrotransposable element Tf2 155 kDa protein type 1 OS=Schizosaccharomyces pombe (strain 972 / ATCC 24843) GN=Tf2-1 PE=4 SV=1
Rsol1221g11180.t1	hypothetical protein
Rsol1221g11546.t1_CDS	unknown
Rsol1221g11909.t1_CDS	unknown
Rsol1221g11545.t1_CDS	unknown
Rsol1221g10133.t1	hypothetical protein
Rsol1221g12804.t1	hypothetical protein
Rsol1221g10664.t1	K05658 ATP-binding cassette, subfamily B (MDR/TAP), member 1
Rsol1221g10550.t1	hypothetical protein
Rsol1221g12311.t1_CDS	unknown
Rsol1221g2436.t1	hypothetical protein
Rsol1221g8914.t1	ATP-dependent DNA helicase RecQ OS=Escherichia coli (strain K12) GN=recQ PE=1 SV=5
Rsol1221g11916.t1	hypothetical protein
Rsol1221g12471.t1	Vegetative incompatibility protein HET-E-1 OS=Podospora anserina GN=HET-E1 PE=4 SV=1
Rsol1221g12508.t1	Retrotransposable element Tf2 155 kDa protein type 3 OS=Schizosaccharomyces pombe (strain 972 / ATCC 24843) GN=Tf2-11 PE=4 SV=1
Rsol1221g12382.t1	Retrotransposable element Tf2 155 kDa protein type 1 OS=Schizosaccharomyces pombe (strain 972 / ATCC 24843) GN=Tf2-1 PE=4 SV=1
Rsol1221g12228.t1_CDS	unknown
Rsol1221g12419.t1	hypothetical protein
Rsol1221g5563.t1	hypothetical protein
Rsol1221g11479.t1	hypothetical protein
Rsol1221g11348.t1	Serine/threonine-protein kinase mos OS=Gallus gallus GN=MOS PE=3 SV=1
Rsol1221g8667.t1	hypothetical protein
Rsol1221g11391.t1	hypothetical protein
Rsol1221g12489.t1_CDS	unknown
Rsol1221g12781.t1	hypothetical protein
Rsol1221g4139.t1	hypothetical protein
Rsol1221g7266.t1	hypothetical protein
Rsol1221g5213.t1	hypothetical protein
Rsol1221g11677.t1_CDS	unknown
Rsol1221g10610.t1	hypothetical protein
Rsol1221g5951.t1	hypothetical protein
Rsol1221g12652.t1	Retrotransposable element Tf2 155 kDa protein type 1 OS=Schizosaccharomyces pombe (strain 972 / ATCC 24843) GN=Tf2-1 PE=4 SV=1
Rsol1221g9764.t1	hypothetical protein
Rsol1221g11678.t1_CDS	unknown
Rsol1221g2099.t1	Cohesin subunit psc3 OS=Schizosaccharomyces pombe (strain 972 / ATCC 24843) GN=psc3 PE=1 SV=3
Rsol1221g12359.t1	hypothetical protein
Rsol1221g11876.t1	hypothetical protein
Rsol1221g12538.t1	hypothetical protein
Rsol1221g9277.t1	hypothetical protein
Rsol1221g10478.t1_CDS	unknown
Rsol1221g12128.t1	hypothetical protein
Rsol1221g12363.t1	hypothetical protein
Rsol1221g9808.t1	hypothetical protein
Rsol1221g3099.t1	Protein SNQ2 OS=Saccharomyces cerevisiae (strain ATCC 204508 / S288c) GN=SNQ2 PE=1 SV=2
Rsol1221g9969.t1	hypothetical protein
Rsol1221g11441.t1_CDS	unknown
Rsol1221g12731.t1	hypothetical protein
Rsol1221g6463.t1	Dedicator of cytokinesis protein 3 OS=Homo sapiens GN=DOCK3 PE=1 SV=1
Rsol1221g6622.t1	hypothetical protein
Rsol1221g12464.t1	hypothetical protein
Rsol1221g10461.t1	Brefeldin A resistance protein OS=Schizosaccharomyces pombe (strain 972 / ATCC 24843) GN=bfr1 PE=1 SV=1
Rsol1221g10921.t1	hypothetical protein
Rsol1221g12821.t1	Endonuclease 3 OS=Arabidopsis thaliana GN=ENDO3 PE=2 SV=1
Rsol1221g11972.t1	hypothetical protein
Rsol1221g11887.t1_CDS	unknown
Rsol1221g11027.t1	O-methylsterigmatocystin oxidoreductase OS=Aspergillus flavus (strain ATCC 200026 / FGSC A1120 / NRRL 3357 / JCM 12722 / SRRC 167) GN=ordA PE=2 SV=1
Rsol1221g10790.t1	NmrA-like family domain-containing protein 1 OS=Bos taurus GN=NMRAL1 PE=2 SV=1
Rsol1221g9757.t1	hypothetical protein
Rsol1221g12436.t1	hypothetical protein
Rsol1221g12597.t1_CDS	unknown
Rsol1221g5987.t1	hypothetical protein
Rsol1221g10339.t1	hypothetical protein
Rsol1221g12424.t1_CDS	unknown
Rsol1221g12735.t1_CDS	unknown
Rsol1221g3038.t1	hypothetical protein
Rsol1221g11364.t1_CDS	unknown
Rsol1221g10340.t1	hypothetical protein
Rsol1221g12529.t1_CDS	unknown
Rsol1221g11900.t1	Retrotransposon-derived protein PEG10 OS=Mus musculus GN=Peg10 PE=1 SV=2
Rsol1221g12025.t1	Retrotransposable element Tf2 155 kDa protein type 1 OS=Schizosaccharomyces pombe (strain 972 / ATCC 24843) GN=Tf2-1 PE=4 SV=1
Rsol1221g3914.t1_CDS	unknown
Rsol1221g11904.t1_CDS	unknown
Rsol1221g9479.t1	hypothetical protein
Rsol1221g12453.t1_CDS	unknown
Rsol1221g5988.t1	Serine/threonine-protein kinase sepA OS=Dictyostelium discoideum GN=sepA PE=2 SV=1
Rsol1221g10925.t1	Protein transport protein SEC31 OS=Coccidioides immitis (strain RS) GN=SEC31 PE=3 SV=1
Rsol1221g11434.t1_CDS	unknown
Rsol1221g12286.t1_CDS	unknown
Rsol1221g10660.t1	hypothetical protein
Rsol1221g12435.t1	hypothetical protein
Rsol1221g11453.t1	hypothetical protein
Rsol1221g3776.t1	hypothetical protein
Rsol1221g9101.t1_CDS	unknown
Rsol1221g10169.t1	hypothetical protein
Rsol1221g10874.t1	hypothetical protein
Rsol1221g11431.t1	Retrotransposable element Tf2 155 kDa protein type 2 OS=Schizosaccharomyces pombe (strain 972 / ATCC 24843) GN=Tf2-7 PE=4 SV=1
Rsol1221g3642.t1	hypothetical protein
Rsol1221g7087.t1	hypothetical protein
Rsol1221g12408.t1_CDS	unknown
Rsol1221g1646.t1	hypothetical protein
Rsol1221g12003.t1	Cytochrome P450 3A24 OS=Ovis aries GN=CYP3A24 PE=2 SV=1
Rsol1221g7836.t1	hypothetical protein
Rsol1221g12759.t1	hypothetical protein
Rsol1221g11943.t1_CDS	unknown
Rsol1221g3961.t1	Inositol hexakisphosphate and diphosphoinositol-pentakisphosphate kinase OS=Schizosaccharomyces pombe (strain 972 / ATCC 24843) GN=asp1 PE=1 SV=1
Rsol1221g5095.t1	Extracellular metalloprotease Pa_2_14170 OS=Podospora anserina (strain S / ATCC MYA-4624 / DSM 980 / FGSC 10383) GN=Pa_2_14170 PE=3 SV=1
Rsol1221g12593.t1	hypothetical protein
Rsol1221g12426.t1	Retrotransposable element Tf2 155 kDa protein type 1 OS=Schizosaccharomyces pombe (strain 972 / ATCC 24843) GN=Tf2-1 PE=4 SV=1
Rsol1221g11118.t1	hypothetical protein
Rsol1221g6316.t1	Putative aryl-alcohol dehydrogenase YPL088W OS=Saccharomyces cerevisiae (strain ATCC 204508 / S288c) GN=YPL088W PE=1 SV=1
Rsol1221g11679.t1_CDS	unknown
Rsol1221g12181.t1_CDS	unknown
Rsol1221g4387.t1_CDS	unknown
Rsol1221g12175.t1	hypothetical protein
Rsol1221g12789.t1	hypothetical protein
Rsol1221g11527.t1	hypothetical protein
Rsol1221g8587.t1	Uncharacterized protein YJR142W OS=Saccharomyces cerevisiae (strain ATCC 204508 / S288c) GN=YJR142W PE=1 SV=1
Rsol1221g11103.t1_CDS	unknown
Rsol1221g12199.t1	Putative AC transposase OS=Zea mays PE=2 SV=2
Rsol1221g10720.t1	hypothetical protein
Rsol1221g12511.t1_CDS	unknown
Rsol1221g12491.t1_CDS	unknown
Rsol1221g7174.t1	hypothetical protein
Rsol1221g12679.t1	Retrotransposable element Tf2 155 kDa protein type 1 OS=Schizosaccharomyces pombe (strain 972 / ATCC 24843) GN=Tf2-1 PE=4 SV=1
Rsol1221g10719.t1	hypothetical protein
Rsol1221g9610.t1	hypothetical protein
Rsol1221g12795.t1_CDS	unknown
Rsol1221g12170.t1	hypothetical protein
Rsol1221g12602.t1_CDS	unknown
Rsol1221g12796.t1_CDS	unknown
Rsol1221g11795.t1_CDS	unknown
Rsol1221g1044.t1	hypothetical protein
Rsol1221g11401.t1	Putative aryl-alcohol dehydrogenase C977.14c OS=Schizosaccharomyces pombe (strain 972 / ATCC 24843) GN=SPAC977.14c PE=1 SV=1
Rsol1221g1319.t1	hypothetical protein
Rsol1221g11861.t1	Vegetative incompatibility protein HET-E-1 OS=Podospora anserina GN=HET-E1 PE=4 SV=1
Rsol1221g12137.t1_CDS	unknown
Rsol1221g10010.t1	Topoisomerase 1-associated factor 1 OS=Cryptococcus neoformans var. neoformans serotype D (strain JEC21 / ATCC MYA-565) GN=TOF1 PE=3 SV=1
Rsol1221g12685.t1_CDS	unknown
Rsol1221g3304.t1_CDS	unknown
Rsol1221g11906.t1	hypothetical protein
Rsol1221g3612.t1	K08819 Cdc2-related kinase, arginine/serine-rich
Rsol1221g12112.t1	hypothetical protein
Rsol1221g11177.t1_CDS	unknown
Rsol1221g7327.t1	hypothetical protein
Rsol1221g12192.t1	Retrotransposable element Tf2 155 kDa protein type 2 OS=Schizosaccharomyces pombe (strain 972 / ATCC 24843) GN=Tf2-7 PE=4 SV=1
Rsol1221g11627.t1_CDS	unknown
Rsol1221g12818.t1_CDS	unknown
Rsol1221g12405.t1_CDS	unknown
Rsol1221g12268.t1	Vegetative incompatibility protein HET-E-1 OS=Podospora anserina GN=HET-E1 PE=4 SV=1
Rsol1221g8644.t1_CDS	unknown
Rsol1221g11510.t1_CDS	unknown
Rsol1221g3400.t1	hypothetical protein
Rsol1221g11237.t1	hypothetical protein
Rsol1221g12335.t1	Retrotransposable element Tf2 155 kDa protein type 1 OS=Schizosaccharomyces pombe (strain 972 / ATCC 24843) GN=Tf2-1 PE=4 SV=1
Rsol1221g7646.t1	Uncharacterized WD repeat-containing protein alr3466 OS=Nostoc sp. (strain PCC 7120 / UTEX 2576) GN=alr3466 PE=4 SV=1
Rsol1221g12583.t1	Retrotransposable element Tf2 155 kDa protein type 2 OS=Schizosaccharomyces pombe (strain 972 / ATCC 24843) GN=Tf2-7 PE=4 SV=1
Rsol1221g12734.t1	hypothetical protein
Rsol1221g11295.t1	hypothetical protein
Rsol1221g12412.t1_CDS	unknown
Rsol1221g7010.t1	hypothetical protein
Rsol1221g9601.t1	Benzoate 4-monooxygenase OS=Aspergillus niger GN=bphA PE=1 SV=1
Rsol1221g7429.t1	hypothetical protein
Rsol1221g12528.t1	hypothetical protein
Rsol1221g11996.t1_CDS	unknown
Rsol1221g11389.t1	Retrotransposable element Tf2 155 kDa protein type 1 OS=Schizosaccharomyces pombe (strain 972 / ATCC 24843) GN=Tf2-1 PE=4 SV=1
Rsol1221g12792.t1	hypothetical protein
Rsol1221g11692.t1	hypothetical protein
Rsol1221g12182.t1	Retrotransposable element Tf2 155 kDa protein type 1 OS=Schizosaccharomyces pombe (strain 972 / ATCC 24843) GN=Tf2-1 PE=4 SV=1
Rsol1221g11387.t1	hypothetical protein
Rsol1221g11855.t1	hypothetical protein
Rsol1221g11493.t1	hypothetical protein
Rsol1221g2093.t1	hypothetical protein
Rsol1221g10501.t1	Uncharacterized WD repeat-containing protein alr3466 OS=Nostoc sp. (strain PCC 7120 / UTEX 2576) GN=alr3466 PE=4 SV=1
Rsol1221g12208.t1_CDS	unknown
Rsol1221g11078.t1	hypothetical protein
Rsol1221g12434.t1_CDS	unknown
Rsol1221g10898.t1	hypothetical protein
Rsol1221g12801.t1	hypothetical protein
Rsol1221g6718.t1	hypothetical protein
Rsol1221g11142.t1	60S ribosomal protein L4-A OS=Schizosaccharomyces pombe (strain 972 / ATCC 24843) GN=rpl4a PE=1 SV=2
Rsol1221g10862.t1	hypothetical protein
Rsol1221g6375.t1	Vegetative incompatibility protein HET-E-1 OS=Podospora anserina GN=HET-E1 PE=4 SV=1
Rsol1221g10110.t1_CDS	unknown
Rsol1221g9468.t1	hypothetical protein
Rsol1221g6568.t1	hypothetical protein
Rsol1221g11582.t1	Putative 115 kDa protein in type-1 retrotransposable element R1DM OS=Drosophila melanogaster PE=4 SV=1
Rsol1221g12072.t1_CDS	unknown
Rsol1221g2171.t1	hypothetical protein
Rsol1221g11824.t1_CDS	unknown
Rsol1221g3935.t1	hypothetical protein
Rsol1221g11841.t1	Retrotransposable element Tf2 155 kDa protein type 1 OS=Schizosaccharomyces pombe (strain 972 / ATCC 24843) GN=Tf2-1 PE=4 SV=1
Rsol1221g8458.t1	hypothetical protein
Rsol1221g12577.t1	hypothetical protein
Rsol1221g3091.t1	hypothetical protein
Rsol1221g11845.t1_CDS	unknown
Rsol1221g12626.t1_CDS	unknown
Rsol1221g12270.t1	hypothetical protein
Rsol1221g11055.t1_CDS	unknown
Rsol1221g11127.t1	hypothetical protein
Rsol1221g12472.t1	hypothetical protein
Rsol1221g2976.t1	hypothetical protein
Rsol1221g3324.t1	hypothetical protein
Rsol1221g10804.t1	hypothetical protein
Rsol1221g11502.t1_CDS	unknown
Rsol1221g10787.t1	hypothetical protein
Rsol1221g11047.t1	hypothetical protein
Rsol1221g4042.t1	hypothetical protein
Rsol1221g7383.t1	hypothetical protein
Rsol1221g11181.t1	hypothetical protein
Rsol1221g6799.t1	hypothetical protein
Rsol1221g10642.t1	hypothetical protein
Rsol1221g12075.t1_CDS	unknown
Rsol1221g1485.t1	hypothetical protein
Rsol1221g11499.t1	hypothetical protein
Rsol1221g12337.t1	Retrotransposable element Tf2 155 kDa protein type 1 OS=Schizosaccharomyces pombe (strain 972 / ATCC 24843) GN=Tf2-1 PE=4 SV=1
Rsol1221g10608.t1	hypothetical protein
Rsol1221g11409.t1_CDS	unknown
Rsol1221g8279.t1	hypothetical protein
Rsol1221g10233.t1	Paired amphipathic helix protein pst1 OS=Schizosaccharomyces pombe (strain 972 / ATCC 24843) GN=pst1 PE=1 SV=1
Rsol1221g11273.t1	hypothetical protein
Rsol1221g8304.t1	hypothetical protein
Rsol1221g11550.t1	Nodulation protein L OS=Rhizobium meliloti (strain 1021) GN=nodL PE=3 SV=1
Rsol1221g12264.t1_CDS	unknown
Rsol1221g11263.t1	hypothetical protein
Rsol1221g9498.t1	Polygalacturonase OS=Cochliobolus carbonum GN=PGN1 PE=3 SV=1
Rsol1221g12826.t1_CDS	unknown
Rsol1221g11164.t1	hypothetical protein
Rsol1221g11858.t1	hypothetical protein
Rsol1221g2174.t1	O-methylsterigmatocystin oxidoreductase OS=Aspergillus flavus (strain ATCC 200026 / FGSC A1120 / NRRL 3357 / JCM 12722 / SRRC 167) GN=ordA PE=2 SV=1
Rsol1221g12241.t1_CDS	unknown
Rsol1221g11823.t1_CDS	unknown
Rsol1221g12586.t1	hypothetical protein
Rsol1221g11293.t1	hypothetical protein
Rsol1221g8425.t1	hypothetical protein
Rsol1221g9313.t1	O-methylsterigmatocystin oxidoreductase OS=Aspergillus flavus GN=ordA PE=3 SV=2
Rsol1221g12671.t1_CDS	unknown
Rsol1221g10927.t1_CDS	unknown
Rsol1221g12173.t1	hypothetical protein
Rsol1221g8426.t1	K(+)/H(+) antiporter 1 OS=Schizosaccharomyces pombe (strain 972 / ATCC 24843) GN=kha1 PE=3 SV=2
Rsol1221g12402.t1	Retrotransposable element Tf2 155 kDa protein type 1 OS=Schizosaccharomyces pombe (strain 972 / ATCC 24843) GN=Tf2-1 PE=4 SV=1
Rsol1221g7659.t1	hypothetical protein
Rsol1221g12488.t1	Retrotransposable element Tf2 155 kDa protein type 1 OS=Schizosaccharomyces pombe (strain 972 / ATCC 24843) GN=Tf2-1 PE=4 SV=1
Rsol1221g4994.t1_CDS	unknown
Rsol1221g11454.t1_CDS	unknown
Rsol1221g12179.t1_CDS	unknown
Rsol1221g11782.t1_CDS	unknown
Rsol1221g12078.t1_CDS	unknown
Rsol1221g12739.t1	hypothetical protein
Rsol1221g12083.t1_CDS	unknown
Rsol1221g12748.t1_CDS	unknown
Rsol1221g11486.t1	Probable alpha-fucosidase A OS=Aspergillus niger (strain CBS 513.88 / FGSC A1513) GN=afcA PE=3 SV=1
Rsol1221g7542.t1	hypothetical protein
Rsol1221g9581.t1	hypothetical protein
Rsol1221g12132.t1_CDS	unknown
Rsol1221g10963.t1_CDS	unknown
Rsol1221g12812.t1_CDS	unknown
Rsol1221g12659.t1_CDS	unknown
Rsol1221g7279.t1_CDS	unknown
Rsol1221g12684.t1_CDS	unknown
Rsol1221g11378.t1_CDS	unknown
Rsol1221g9477.t1	hypothetical protein
Rsol1221g11561.t1	hypothetical protein
Rsol1221g12606.t1	hypothetical protein
Rsol1221g10902.t1	Polygalacturonase OS=Gibberella fujikuroi GN=PGA PE=1 SV=1
Rsol1221g11724.t1	Polyamine transporter 1 OS=Saccharomyces cerevisiae (strain ATCC 204508 / S288c) GN=TPO1 PE=1 SV=1
Rsol1221g11539.t1_CDS	unknown
Rsol1221g686.t1_CDS	unknown
Rsol1221g8581.t1_CDS	unknown
Rsol1221g12447.t1	hypothetical protein
Rsol1221g5039.t1	hypothetical protein
Rsol1221g11874.t1_CDS	unknown
Rsol1221g12719.t1	hypothetical protein
Rsol1221g11445.t1	hypothetical protein
Rsol1221g12421.t1_CDS	unknown
Rsol1221g11149.t1	hypothetical protein
Rsol1221g11380.t1_CDS	unknown
Rsol1221g11459.t1	hypothetical protein
Rsol1221g12256.t1	Transposon Ty3-G Gag-Pol polyprotein OS=Saccharomyces cerevisiae (strain ATCC 204508 / S288c) GN=TY3B-G PE=1 SV=3
Rsol1221g11117.t1	hypothetical protein
Rsol1221g12368.t1	Retrotransposable element Tf2 155 kDa protein type 1 OS=Schizosaccharomyces pombe (strain 972 / ATCC 24843) GN=Tf2-1 PE=4 SV=1
Rsol1221g1756.t1	hypothetical protein
Rsol1221g9943.t1	Zinc-type alcohol dehydrogenase-like protein C1773.06c OS=Schizosaccharomyces pombe (strain 972 / ATCC 24843) GN=SPBC1773.06c PE=3 SV=1
Rsol1221g10160.t1	Cytochrome P450 4ae1 OS=Drosophila melanogaster GN=Cyp4ae1 PE=2 SV=1
Rsol1221g11139.t1	hypothetical protein
Rsol1221g10905.t1_CDS	unknown
Rsol1221g12356.t1_CDS	unknown
Rsol1221g12820.t1	hypothetical protein
Rsol1221g12404.t1_CDS	unknown
Rsol1221g7362.t1	hypothetical protein
Rsol1221g12323.t1	hypothetical protein
Rsol1221g10989.t1_CDS	unknown
Rsol1221g12769.t1_CDS	unknown
Rsol1221g12807.t1_CDS	unknown
Rsol1221g11480.t1	Retrotransposable element Tf2 155 kDa protein type 1 OS=Schizosaccharomyces pombe (strain 972 / ATCC 24843) GN=Tf2-1 PE=4 SV=1
Rsol1221g4515.t1	hypothetical protein
Rsol1221g11419.t1	hypothetical protein
Rsol1221g4833.t1	hypothetical protein
Rsol1221g11014.t1	hypothetical protein
Rsol1221g374.t1	hypothetical protein
Rsol1221g12109.t1_CDS	unknown
Rsol1221g11498.t1	hypothetical protein
Rsol1221g12384.t1_CDS	unknown
Rsol1221g12688.t1	hypothetical protein
Rsol1221g11449.t1_CDS	unknown
Rsol1221g9102.t1	hypothetical protein
Rsol1221g11437.t1_CDS	unknown
Rsol1221g12198.t1_CDS	unknown
Rsol1221g11940.t1_CDS	unknown
Rsol1221g11305.t1	hypothetical protein
Rsol1221g10076.t1	hypothetical protein
Rsol1221g6904.t1	Probable pectate lyase E OS=Neosartorya fumigata (strain ATCC MYA-4609 / Af293 / CBS 101355 / FGSC A1100) GN=plyE PE=3 SV=1
Rsol1221g11577.t1	hypothetical protein
Rsol1221g832.t1	Uncharacterized oxidoreductase YajO OS=Escherichia coli (strain K12) GN=yajO PE=3 SV=2
Rsol1221g2670.t1	hypothetical protein
Rsol1221g9043.t1	hypothetical protein
Rsol1221g10151.t1	hypothetical protein
Rsol1221g12819.t1	hypothetical protein
Rsol1221g11927.t1_CDS	unknown
Rsol1221g12500.t1_CDS	unknown
Rsol1221g11827.t1_CDS	unknown
Rsol1221g11826.t1_CDS	unknown
Rsol1221g12824.t1	hypothetical protein
Rsol1221g9616.t1	hypothetical protein
Rsol1221g12160.t1	hypothetical protein
Rsol1221g6374.t1	O-methylsterigmatocystin oxidoreductase OS=Aspergillus flavus GN=ordA PE=3 SV=2
Rsol1221g5772.t1	hypothetical protein
Rsol1221g11283.t1	hypothetical protein
Rsol1221g10840.t1	hypothetical protein
Rsol1221g9526.t1	hypothetical protein
Rsol1221g11715.t1	hypothetical protein
Rsol1221g10242.t1	hypothetical protein
Rsol1221g8255.t1	hypothetical protein
Rsol1221g12580.t1_CDS	unknown
Rsol1221g9075.t1	hypothetical protein
Rsol1221g7194.t1	hypothetical protein
Rsol1221g12475.t1	Retrotransposable element Tf2 155 kDa protein type 2 OS=Schizosaccharomyces pombe (strain 972 / ATCC 24843) GN=Tf2-7 PE=4 SV=1
Rsol1221g12546.t1	hypothetical protein
Rsol1221g7816.t1	hypothetical protein
Rsol1221g2993.t1	ABC transporter G family member 11 OS=Dictyostelium discoideum GN=abcG11 PE=3 SV=1
Rsol1221g11997.t1	Vegetative incompatibility protein HET-E-1 OS=Podospora anserina GN=HET-E1 PE=4 SV=1
Rsol1221g8198.t1	hypothetical protein
Rsol1221g10713.t1	hypothetical protein
Rsol1221g11843.t1	hypothetical protein
Rsol1221g12325.t1	hypothetical protein
Rsol1221g10308.t1_CDS	unknown
Rsol1221g12783.t1_CDS	unknown
Rsol1221g11864.t1	Retrotransposable element Tf2 155 kDa protein type 2 OS=Schizosaccharomyces pombe (strain 972 / ATCC 24843) GN=Tf2-7 PE=4 SV=1
Rsol1221g7187.t1	hypothetical protein
Rsol1221g11150.t1	Uncharacterized FAD-linked oxidoreductase YgaK OS=Bacillus subtilis (strain 168) GN=ygaK PE=3 SV=4
Rsol1221g5539.t1_CDS	unknown
Rsol1221g10579.t1_CDS	unknown
Rsol1221g12467.t1	hypothetical protein
Rsol1221g7591.t1	hypothetical protein
Rsol1221g11332.t1	Alpha-muurolene synthase OS=Coprinopsis cinerea (strain Okayama-7 / 130 / ATCC MYA-4618 / FGSC 9003) GN=COP3 PE=1 SV=1
Rsol1221g12805.t1_CDS	unknown
Rsol1221g11899.t1	hypothetical protein
Rsol1221g11975.t1	hypothetical protein
Rsol1221g12809.t1	hypothetical protein
Rsol1221g334.t1	NADH dehydrogenase [ubiquinone] iron-sulfur protein 7, mitochondrial OS=Pan troglodytes GN=NDUFS7 PE=2 SV=1
Rsol1221g12120.t1_CDS	unknown
Rsol1221g11051.t1	Vegetative incompatibility protein HET-E-1 OS=Podospora anserina GN=HET-E1 PE=4 SV=1
Rsol1221g8559.t1	hypothetical protein
Rsol1221g12540.t1	hypothetical protein
Rsol1221g11664.t1	Vegetative incompatibility protein HET-E-1 OS=Podospora anserina GN=HET-E1 PE=4 SV=1
Rsol1221g12575.t1	hypothetical protein
Rsol1221g5164.t1	hypothetical protein
Rsol1221g11002.t1	hypothetical protein
Rsol1221g10990.t1_CDS	unknown
Rsol1221g2317.t1	Translocation protein sec72 OS=Schizosaccharomyces pombe (strain 972 / ATCC 24843) GN=sec72 PE=3 SV=1
Rsol1221g450.t1	Mediator of RNA polymerase II transcription subunit 14 OS=Ustilago maydis (strain 521 / FGSC 9021) GN=RGR1 PE=3 SV=1
Rsol1221g11987.t1	hypothetical protein
Rsol1221g11979.t1	hypothetical protein
Rsol1221g9478.t1	hypothetical protein
Rsol1221g12519.t1	Retrotransposable element Tf2 155 kDa protein type 1 OS=Schizosaccharomyces pombe (strain 972 / ATCC 24843) GN=Tf2-1 PE=4 SV=1
Rsol1221g11848.t1	hypothetical protein
Rsol1221g12184.t1_CDS	unknown
Rsol1221g11600.t1_CDS	unknown
Rsol1221g2139.t1	50S ribosomal protein L28 OS=Magnetococcus sp. (strain MC-1) GN=rpmB PE=3 SV=1
Rsol1221g11523.t1	hypothetical protein
Rsol1221g7271.t1	Protein argonaute PNH1 OS=Oryza sativa subsp. japonica GN=PHN1 PE=2 SV=1
Rsol1221g8517.t1	hypothetical protein
Rsol1221g11933.t1_CDS	unknown
Rsol1221g11311.t1	Dye-decolorizing peroxidase msp1 OS=Marasmius scorodonius GN=msp1 PE=1 SV=1
Rsol1221g678.t1	hypothetical protein
Rsol1221g9290.t1	Putative sterigmatocystin biosynthesis monooxygenase stcW OS=Emericella nidulans (strain FGSC A4 / ATCC 38163 / CBS 112.46 / NRRL 194 / M139) GN=stcW PE=3 SV=2
Rsol1221g12068.t1_CDS	unknown
Rsol1221g7682.t1	hypothetical protein
Rsol1221g8915.t1	hypothetical protein
Rsol1221g10970.t1_CDS	unknown
Rsol1221g12300.t1	hypothetical protein
Rsol1221g12738.t1	hypothetical protein
Rsol1221g11081.t1_CDS	unknown
Rsol1221g12767.t1_CDS	unknown
Rsol1221g6914.t1	NAD(+) kinase OS=Saccharomyces cerevisiae (strain ATCC 204508 / S288c) GN=UTR1 PE=1 SV=2
Rsol1221g12309.t1_CDS	unknown
Rsol1221g11185.t1	hypothetical protein
Rsol1221g11849.t1	hypothetical protein
Rsol1221g12576.t1_CDS	unknown
Rsol1221g12191.t1_CDS	unknown
Rsol1221g12371.t1	hypothetical protein
Rsol1221g11733.t1	hypothetical protein
Rsol1221g11711.t1	hypothetical protein
Rsol1221g9008.t1	hypothetical protein
Rsol1221g1016.t1	Chromatin structure-remodeling complex subunit sfh1 OS=Schizosaccharomyces pombe (strain 972 / ATCC 24843) GN=sfh1 PE=1 SV=1
Rsol1221g11851.t1	hypothetical protein
Rsol1221g3302.t1	hypothetical protein
Rsol1221g12727.t1_CDS	unknown
Rsol1221g11359.t1	hypothetical protein
Rsol1221g11969.t1	Retrotransposable element Tf2 155 kDa protein type 1 OS=Schizosaccharomyces pombe (strain 972 / ATCC 24843) GN=Tf2-1 PE=4 SV=1
Rsol1221g11765.t1	O-methylsterigmatocystin oxidoreductase OS=Aspergillus parasiticus GN=ordA PE=3 SV=1
Rsol1221g11719.t1_CDS	unknown
Rsol1221g2884.t1	hypothetical protein
Rsol1221g11221.t1	hypothetical protein
Rsol1221g12697.t1	Vegetative incompatibility protein HET-E-1 OS=Podospora anserina GN=HET-E1 PE=4 SV=1
Rsol1221g11970.t1_CDS	unknown
Rsol1221g11762.t1	Putative nuclease HARBI1 OS=Mus musculus GN=Harbi1 PE=2 SV=1
Rsol1221g3505.t1	hypothetical protein
Rsol1221g11340.t1	hypothetical protein
Rsol1221g12236.t1_CDS	unknown
Rsol1221g12802.t1_CDS	unknown
Rsol1221g12205.t1	Retrotransposable element Tf2 155 kDa protein type 1 OS=Schizosaccharomyces pombe (strain 972 / ATCC 24843) GN=Tf2-1 PE=4 SV=1
Rsol1221g4807.t1	Tyrosine decarboxylase 1 OS=Arabidopsis thaliana GN=ELI5 PE=2 SV=1
Rsol1221g10918.t1	hypothetical protein
Rsol1221g874.t1	hypothetical protein
Rsol1221g3828.t1	Serine/threonine-protein kinase CTR1 OS=Arabidopsis thaliana GN=CTR1 PE=1 SV=1
Rsol1221g12490.t1_CDS	unknown
Rsol1221g7638.t1	hypothetical protein
Rsol1221g12388.t1	hypothetical protein
Rsol1221g7507.t1	K04486 histidinol-phosphatase (PHP family)
Rsol1221g12702.t1_CDS	unknown
Rsol1221g7012.t1	Vacuolar calcium ion transporter OS=Schizosaccharomyces pombe (strain 972 / ATCC 24843) GN=vcx1 PE=3 SV=1
Rsol1221g12655.t1	hypothetical protein
Rsol1221g12483.t1	hypothetical protein
Rsol1221g7673.t1	Chondroitinase-AC OS=Pedobacter heparinus (strain ATCC 13125 / DSM 2366 / NCIB 9290) GN=cslA PE=1 SV=1
Rsol1221g12514.t1_CDS	unknown
Rsol1221g12551.t1	hypothetical protein
Rsol1221g12007.t1	hypothetical protein
Rsol1221g12699.t1	hypothetical protein
Rsol1221g11578.t1_CDS	unknown
Rsol1221g11206.t1	hypothetical protein
Rsol1221g12450.t1_CDS	unknown
Rsol1221g3837.t1	Rhamnolipids biosynthesis 3-oxoacyl-[acyl-carrier-protein] reductase OS=Pseudomonas aeruginosa (strain ATCC 15692 / PAO1 / 1C / PRS 101 / LMG 12228) GN=rhlG PE=1 SV=1
Rsol1221g10574.t1	hypothetical protein
Rsol1221g10700.t1	hypothetical protein
Rsol1221g11929.t1_CDS	unknown
Rsol1221g12092.t1	hypothetical protein
Rsol1221g12401.t1_CDS	unknown
Rsol1221g11626.t1	hypothetical protein
Rsol1221g12392.t1_CDS	unknown
Rsol1221g12728.t1_CDS	unknown
Rsol1221g11370.t1	hypothetical protein
Rsol1221g11950.t1_CDS	unknown
Rsol1221g5788.t1	hypothetical protein
Rsol1221g4377.t1	Peroxidase 2 OS=Marasmius scorodonius GN=msp2 PE=1 SV=1
Rsol1221g10957.t1	hypothetical protein
Rsol1221g7566.t1	Meiotic recombination protein DMC1 OS=Saccharomyces cerevisiae (strain ATCC 204508 / S288c) GN=DMC1 PE=1 SV=1
Rsol1221g1047.t1	hypothetical protein
Rsol1221g12572.t1	Retrotransposable element Tf2 155 kDa protein type 1 OS=Schizosaccharomyces pombe (strain 972 / ATCC 24843) GN=Tf2-1 PE=4 SV=1
Rsol1221g839.t1	hypothetical protein
Rsol1221g11125.t1	hypothetical protein
Rsol1221g10779.t1	hypothetical protein
Rsol1221g9298.t1	Pheromone B alpha 2 receptor OS=Schizophyllum commune GN=BAR2 PE=2 SV=4
Rsol1221g11240.t1_CDS	unknown
Rsol1221g12253.t1_CDS	unknown
Rsol1221g11244.t1	hypothetical protein
Rsol1221g12677.t1	hypothetical protein
Rsol1221g4113.t1	Cytochrome P450 3A9 OS=Rattus norvegicus GN=Cyp3a9 PE=2 SV=2
Rsol1221g10402.t1	hypothetical protein
Rsol1221g2092.t1	hypothetical protein
Rsol1221g11474.t1	hypothetical protein
Rsol1221g11147.t1	Zinc-type alcohol dehydrogenase-like protein C1773.06c OS=Schizosaccharomyces pombe (strain 972 / ATCC 24843) GN=SPBC1773.06c PE=3 SV=1
Rsol1221g879.t1	hypothetical protein
Rsol1221g10515.t1	hypothetical protein
Rsol1221g12360.t1	Benzoate 4-monooxygenase OS=Aspergillus niger GN=bphA PE=1 SV=1
Rsol1221g12331.t1	Glucose oxidase OS=Talaromyces flavus GN=GOX PE=3 SV=1
Rsol1221g11249.t1	hypothetical protein
Rsol1221g8856.t1	hypothetical protein
Rsol1221g12053.t1	Transposon Ty3-G Gag-Pol polyprotein OS=Saccharomyces cerevisiae (strain ATCC 204508 / S288c) GN=TY3B-G PE=1 SV=3
Rsol1221g6633.t1	hypothetical protein
Rsol1221g11697.t1	Transcriptional regulatory protein SIN3 OS=Saccharomyces cerevisiae (strain ATCC 204508 / S288c) GN=SIN3 PE=1 SV=2
Rsol1221g12782.t1_CDS	unknown
Rsol1221g11032.t1	hypothetical protein
Rsol1221g10875.t1	hypothetical protein
Rsol1221g11945.t1_CDS	unknown
Rsol1221g8729.t1	hypothetical protein
Rsol1221g11274.t1	hypothetical protein
Rsol1221g12080.t1	K00327 NADPH-ferrihemoprotein reductase
Rsol1221g6395.t1	hypothetical protein
Rsol1221g11586.t1	Retrotransposable element Tf2 155 kDa protein type 1 OS=Schizosaccharomyces pombe (strain 972 / ATCC 24843) GN=Tf2-1 PE=4 SV=1
Rsol1221g12063.t1_CDS	unknown
Rsol1221g12647.t1_CDS	unknown
Rsol1221g5186.t1	hypothetical protein
Rsol1221g7270.t1	Protein argonaute-2 OS=Rattus norvegicus GN=Eif2c2 PE=2 SV=2
Rsol1221g11400.t1	hypothetical protein
Rsol1221g7788.t1	hypothetical protein
Rsol1221g12149.t1_CDS	unknown
Rsol1221g12069.t1	Retrotransposable element Tf2 155 kDa protein type 1 OS=Schizosaccharomyces pombe (strain 972 / ATCC 24843) GN=Tf2-1 PE=4 SV=1
Rsol1221g10981.t1	hypothetical protein
Rsol1221g9407.t1	Vegetative incompatibility protein HET-E-1 OS=Podospora anserina GN=HET-E1 PE=4 SV=1
Rsol1221g12768.t1_CDS	unknown
Rsol1221g11879.t1	hypothetical protein
Rsol1221g12531.t1	hypothetical protein
Rsol1221g12283.t1	Retrotransposon-derived protein PEG10 OS=Homo sapiens GN=PEG10 PE=1 SV=2
Rsol1221g12174.t1_CDS	unknown
Rsol1221g12454.t1_CDS	unknown
Rsol1221g12507.t1_CDS	unknown
Rsol1221g11352.t1	hypothetical protein
Rsol1221g12048.t1_CDS	unknown
Rsol1221g6482.t1	Putative bifunctional amine oxidase DDB_G0291301 OS=Dictyostelium discoideum GN=DDB_G0291301 PE=1 SV=1
Rsol1221g10014.t1	Oxalate decarboxylase OxdD OS=Bacillus subtilis (strain 168) GN=oxdD PE=1 SV=1
Rsol1221g8792.t1	hypothetical protein
Rsol1221g12362.t1_CDS	unknown
Rsol1221g11137.t1	hypothetical protein
Rsol1221g12015.t1	hypothetical protein
Rsol1221g12549.t1	hypothetical protein
Rsol1221g10575.t1	K00698 chitin synthase
Rsol1221g12621.t1_CDS	unknown
Rsol1221g12494.t1	Clathrin light chain OS=Schizosaccharomyces pombe (strain 972 / ATCC 24843) GN=clc1 PE=1 SV=1
Rsol1221g7739.t1_CDS	unknown
Rsol1221g11388.t1_CDS	unknown
Rsol1221g6315.t1	hypothetical protein
Rsol1221g11216.t1_CDS	unknown
Rsol1221g9872.t1	hypothetical protein
Rsol1221g12486.t1_CDS	unknown
Rsol1221g12351.t1	Retrotransposable element Tf2 155 kDa protein type 1 OS=Schizosaccharomyces pombe (strain 972 / ATCC 24843) GN=Tf2-1 PE=4 SV=1
Rsol1221g5731.t1	hypothetical protein
Rsol1221g1384.t1	Nuclear cap-binding protein subunit 2 OS=Dictyostelium discoideum GN=ncbp2 PE=3 SV=1
Rsol1221g3100.t1	Brefeldin A resistance protein OS=Schizosaccharomyces pombe (strain 972 / ATCC 24843) GN=bfr1 PE=1 SV=1
Rsol1221g11091.t1	hypothetical protein
Rsol1221g12559.t1	hypothetical protein
Rsol1221g7681.t1	hypothetical protein
Rsol1221g9350.t1	hypothetical protein
Rsol1221g11594.t1	hypothetical protein
Rsol1221g11720.t1	hypothetical protein
Rsol1221g12822.t1_CDS	unknown
Rsol1221g8216.t1	hypothetical protein
Rsol1221g11284.t1	hypothetical protein
Rsol1221g10072.t1	hypothetical protein
Rsol1221g12171.t1_CDS	unknown
Rsol1221g12088.t1_CDS	unknown
Rsol1221g11764.t1_CDS	unknown
Rsol1221g12608.t1	Retrotransposable element Tf2 155 kDa protein type 1 OS=Schizosaccharomyces pombe (strain 972 / ATCC 24843) GN=Tf2-1 PE=4 SV=1
Rsol1221g9804.t1	hypothetical protein
Rsol1221g11425.t1	Putative epoxide hydrolase OS=Stigmatella aurantiaca (strain DW4/3-1) GN=STAUR_4299 PE=3 SV=2
Rsol1221g9641.t1	Mitochondrial dicarboxylate transporter OS=Saccharomyces cerevisiae (strain ATCC 204508 / S288c) GN=DIC1 PE=1 SV=1
Rsol1221g8191.t1	Ribosome assembly protein RRB1 OS=Saccharomyces cerevisiae (strain ATCC 204508 / S288c) GN=RRB1 PE=1 SV=1
Rsol1221g12462.t1_CDS	unknown
Rsol1221g10480.t1	hypothetical protein
Rsol1221g12410.t1	hypothetical protein
Rsol1221g10502.t1	ATP-dependent permease MDL1, mitochondrial OS=Schizosaccharomyces pombe (strain 972 / ATCC 24843) GN=mdl1 PE=3 SV=1
Rsol1221g12563.t1	Probable serine/threonine-protein kinase PkwA OS=Thermomonospora curvata GN=pkwA PE=3 SV=1
Rsol1221g11042.t1	hypothetical protein
Rsol1221g11992.t1_CDS	unknown
Rsol1221g9791.t1	hypothetical protein
Rsol1221g1686.t1	hypothetical protein
Rsol1221g11903.t1_CDS	unknown
Rsol1221g7827.t1	hypothetical protein
Rsol1221g12039.t1_CDS	unknown
Rsol1221g9122.t1	hypothetical protein
Rsol1221g10503.t1	hypothetical protein
Rsol1221g12252.t1_CDS	unknown
Rsol1221g11225.t1	hypothetical protein
Rsol1221g12441.t1	hypothetical protein
Rsol1221g4110.t1	hypothetical protein
Rsol1221g8868.t1	hypothetical protein
Rsol1221g2698.t1	Probable endo-1,3(4)-beta-glucanase AFLA_105200 OS=Aspergillus flavus (strain ATCC 200026 / FGSC A1120 / NRRL 3357 / JCM 12722 / SRRC 167) GN=AFLA_105200 PE=3 SV=1
Rsol1221g12610.t1	hypothetical protein
Rsol1221g11260.t1	Probable alpha-fucosidase A OS=Aspergillus oryzae (strain ATCC 42149 / RIB 40) GN=afcA PE=3 SV=2
Rsol1221g1851.t1	Histone H2B OS=Ustilago maydis (strain 521 / FGSC 9021) GN=HTB1 PE=3 SV=3
Rsol1221g12318.t1	Probable serine/threonine-protein kinase PkwA OS=Thermomonospora curvata GN=pkwA PE=3 SV=1
Rsol1221g12376.t1	hypothetical protein
Rsol1221g12409.t1	Retrotransposable element Tf2 155 kDa protein type 2 OS=Schizosaccharomyces pombe (strain 972 / ATCC 24843) GN=Tf2-7 PE=4 SV=1
Rsol1221g11075.t1	hypothetical protein
Rsol1221g2233.t1	hypothetical protein
Rsol1221g12695.t1	Retrotransposable element Tf2 155 kDa protein type 1 OS=Schizosaccharomyces pombe (strain 972 / ATCC 24843) GN=Tf2-1 PE=4 SV=1
Rsol1221g12082.t1_CDS	unknown
Rsol1221g9803.t1_CDS	unknown
Rsol1221g4961.t1	fibrillin 3
Rsol1221g12616.t1	hypothetical protein
Rsol1221g8857.t1	hypothetical protein
Rsol1221g10514.t1	solute carrier family 24 (sodium/potassium/calcium exchanger), member 1
Rsol1221g11727.t1	hypothetical protein
Rsol1221g7677.t1	hypothetical protein
Rsol1221g9224.t1	hypothetical protein
Rsol1221g12803.t1	hypothetical protein
Rsol1221g12723.t1	hypothetical protein
Rsol1221g11511.t1_CDS	unknown
Rsol1221g11955.t1_CDS	unknown
Rsol1221g12240.t1_CDS	unknown
Rsol1221g6491.t1	hypothetical protein
Rsol1221g7050.t1	hypothetical protein
Rsol1221g11937.t1	Retrotransposable element Tf2 155 kDa protein type 1 OS=Schizosaccharomyces pombe (strain 972 / ATCC 24843) GN=Tf2-1 PE=4 SV=1
Rsol1221g11433.t1	Retrotransposable element Tf2 155 kDa protein type 1 OS=Schizosaccharomyces pombe (strain 972 / ATCC 24843) GN=Tf2-1 PE=4 SV=1
Rsol1221g12544.t1	hypothetical protein
Rsol1221g9801.t1	hypothetical protein
Rsol1221g11133.t1	amidase
Rsol1221g11043.t1	Phosphatidylinositol 4-kinase LSB6 OS=Saccharomyces cerevisiae (strain ATCC 204508 / S288c) GN=LSB6 PE=1 SV=1
Rsol1221g8666.t1	hypothetical protein
Rsol1221g12272.t1	hypothetical protein
Rsol1221g7587.t1	hypothetical protein
Rsol1221g1868.t1_CDS	unknown
Rsol1221g9744.t1	hypothetical protein
Rsol1221g8194.t1	hypothetical protein
Rsol1221g10473.t1	hypothetical protein
Rsol1221g12378.t1	hypothetical protein
Rsol1221g11572.t1_CDS	unknown
Rsol1221g12815.t1	Vegetative incompatibility protein HET-E-1 OS=Podospora anserina GN=HET-E1 PE=4 SV=1
Rsol1221g10032.t1	Vegetative incompatibility protein HET-E-1 OS=Podospora anserina GN=HET-E1 PE=4 SV=1
Rsol1221g6317.t1	Putative aryl-alcohol dehydrogenase C977.14c OS=Schizosaccharomyces pombe (strain 972 / ATCC 24843) GN=SPAC977.14c PE=1 SV=1
Rsol1221g8665.t1	hypothetical protein
Rsol1221g12266.t1	hypothetical protein
Rsol1221g8802.t1	Probable pectate lyase D OS=Neosartorya fischeri (strain ATCC 1020 / DSM 3700 / FGSC A1164 / NRRL 181) GN=plyD PE=3 SV=1
Rsol1221g12751.t1_CDS	unknown
Rsol1221g7983.t1	hypothetical protein
Rsol1221g7632.t1	hypothetical protein
Rsol1221g4701.t1	hypothetical protein
Rsol1221g12740.t1	Retrotransposon-like protein 1 OS=Bos taurus GN=RTL1 PE=2 SV=2
Rsol1221g12790.t1	hypothetical protein
Rsol1221g11544.t1_CDS	unknown
Rsol1221g12637.t1	hypothetical protein
Rsol1221g12165.t1_CDS	unknown
Rsol1221g11825.t1	hypothetical protein
Rsol1221g11584.t1	hypothetical protein
Rsol1221g12558.t1	hypothetical protein
Rsol1221g12180.t1_CDS	unknown
Rsol1221g12599.t1	Probable methylmalonate-semialdehyde dehydrogenase [acylating], mitochondrial OS=Dictyostelium discoideum GN=mmsdh PE=3 SV=1
Rsol1221g12758.t1_CDS	unknown
Rsol1221g9463.t1	hypothetical protein
Rsol1221g6939.t1_CDS	unknown
Rsol1221g12581.t1	hypothetical protein
Rsol1221g9851.t1	hypothetical protein
Rsol1221g12799.t1_CDS	unknown
Rsol1221g12122.t1_CDS	unknown
Rsol1221g10627.t1	hypothetical protein
Rsol1221g11913.t1	zinc finger protein, putative
Rsol1221g9624.t1	hypothetical protein
Rsol1221g11096.t1	hypothetical protein
Rsol1221g4272.t1	hypothetical protein
Rsol1221g10802.t1	hypothetical protein
Rsol1221g7173.t1	hypothetical protein
Rsol1221g1416.t1	hypothetical protein
Rsol1221g6995.t1	hypothetical protein
Rsol1221g10286.t1	hypothetical protein
Rsol1221g11892.t1_CDS	unknown
Rsol1221g6520.t1	Bifunctional nitrilase/nitrile hydratase NIT4 OS=Arabidopsis thaliana GN=NIT4 PE=1 SV=1
Rsol1221g12414.t1_CDS	unknown
Rsol1221g12126.t1	hypothetical protein
Rsol1221g1725.t1	hypothetical protein
Rsol1221g12027.t1	Subtilisin-like protease 1 OS=Arthroderma gypseum (strain ATCC MYA-4604 / CBS 118893) GN=SUB1 PE=3 SV=1
Rsol1221g10833.t1	hypothetical protein
Rsol1221g5456.t1	hypothetical protein
Rsol1221g11242.t1_CDS	unknown
Rsol1221g11154.t1	hypothetical protein
Rsol1221g12246.t1	hypothetical protein
Rsol1221g11157.t1	hypothetical protein
Rsol1221g10307.t1	hypothetical protein
Rsol1221g10186.t1	hypothetical protein
Rsol1221g8261.t1	hypothetical protein
Rsol1221g9876.t1_CDS	unknown
Rsol1221g1477.t1	hypothetical protein
Rsol1221g11640.t1_CDS	unknown
Rsol1221g12190.t1	Cholesterol 24-hydroxylase OS=Mus musculus GN=Cyp46a1 PE=2 SV=1
Rsol1221g12254.t1_CDS	unknown
Rsol1221g10906.t1_CDS	unknown
Rsol1221g10763.t1_CDS	unknown
Rsol1221g8923.t1	Uncharacterized oxidoreductase C736.13 OS=Schizosaccharomyces pombe (strain 972 / ATCC 24843) GN=SPCC736.13 PE=3 SV=1
Rsol1221g12059.t1	hypothetical protein
Rsol1221g10913.t1	hypothetical protein
Rsol1221g11602.t1_CDS	unknown
Rsol1221g11797.t1_CDS	unknown
Rsol1221g12669.t1	hypothetical protein
Rsol1221g10688.t1	hypothetical protein
Rsol1221g4793.t1	hypothetical protein
Rsol1221g7397.t1	hypothetical protein
Rsol1221g11012.t1	hypothetical protein
Rsol1221g3326.t1	hypothetical protein
Rsol1221g8801.t1	hypothetical protein
Rsol1221g4028.t1	Aldo-keto reductase yakc [NADP(+)] OS=Schizosaccharomyces pombe (strain 972 / ATCC 24843) GN=yakc PE=1 SV=1
Rsol1221g5789.t1	hypothetical protein
Rsol1221g11890.t1_CDS	unknown
Rsol1221g6332.t1	hypothetical protein
Rsol1221g12628.t1_CDS	unknown
Rsol1221g5339.t1_CDS	unknown
Rsol1221g12390.t1	hypothetical protein
Rsol1221g11751.t1_CDS	unknown
Rsol1221g10559.t1	Putative epoxide hydrolase OS=Stigmatella aurantiaca (strain DW4/3-1) GN=STAUR_4299 PE=3 SV=2
Rsol1221g6570.t1	hypothetical protein
Rsol1221g12096.t1_CDS	unknown
Rsol1221g12660.t1_CDS	unknown
Rsol1221g12691.t1_CDS	unknown
Rsol1221g12518.t1	Retrotransposable element Tf2 155 kDa protein type 1 OS=Schizosaccharomyces pombe (strain 972 / ATCC 24843) GN=Tf2-1 PE=4 SV=1
Rsol1221g9295.t1	hypothetical protein
Rsol1221g12787.t1_CDS	unknown
Rsol1221g12339.t1_CDS	unknown
Rsol1221g11641.t1_CDS	unknown
Rsol1221g10907.t1	hypothetical protein
Rsol1221g11135.t1_CDS	unknown
Rsol1221g11685.t1	hypothetical protein
Rsol1221g11098.t1	hypothetical protein
Rsol1221g11404.t1	hypothetical protein
Rsol1221g11806.t1	hypothetical protein
Rsol1221g9160.t1	hypothetical protein
Rsol1221g11587.t1_CDS	unknown
Rsol1221g12350.t1	hypothetical protein
Rsol1221g7115.t1	hypothetical protein
Rsol1221g1763.t1	hypothetical protein
Rsol1221g8873.t1	hypothetical protein
Rsol1221g7504.t1	hypothetical protein
Rsol1221g11960.t1	Retrotransposon-derived protein PEG10 OS=Homo sapiens GN=PEG10 PE=1 SV=2
Rsol1221g11936.t1_CDS	unknown
Rsol1221g11119.t1_CDS	unknown
Rsol1221g11508.t1	hypothetical protein
Rsol1221g12584.t1	hypothetical protein
Rsol1221g10897.t1_CDS	unknown
Rsol1221g12429.t1_CDS	unknown
Rsol1221g300.t1	hypothetical protein
Rsol1221g3228.t1	hypothetical protein
Rsol1221g12433.t1_CDS	unknown
Rsol1221g11570.t1	hypothetical protein
Rsol1221g12598.t1	hypothetical protein
Rsol1221g10825.t1_CDS	unknown
Rsol1221g12651.t1	Retrotransposable element Tf2 155 kDa protein type 2 OS=Schizosaccharomyces pombe (strain 972 / ATCC 24843) GN=Tf2-7 PE=4 SV=1
Rsol1221g2123.t1_CDS	unknown
Rsol1221g3911.t1	hypothetical protein
Rsol1221g12312.t1_CDS	unknown
Rsol1221g10894.t1	hypothetical protein
Rsol1221g6870.t1_CDS	unknown
Rsol1221g11734.t1	hypothetical protein
Rsol1221g11224.t1	hypothetical protein
Rsol1221g12654.t1	Retrotransposable element Tf2 155 kDa protein type 2 OS=Schizosaccharomyces pombe (strain 972 / ATCC 24843) GN=Tf2-7 PE=4 SV=1
Rsol1221g12627.t1_CDS	unknown
Rsol1221g10650.t1	hypothetical protein
Rsol1221g11465.t1	hypothetical protein
Rsol1221g5927.t1	Laccase-2 OS=Thanatephorus cucumeris GN=LCC2 PE=2 SV=1
Rsol1221g12645.t1_CDS	unknown
Rsol1221g12675.t1	Vegetative incompatibility protein HET-E-1 OS=Podospora anserina GN=HET-E1 PE=4 SV=1
Rsol1221g5971.t1	hypothetical protein
Rsol1221g11151.t1	hypothetical protein
Rsol1221g10277.t1	hypothetical protein
Rsol1221g12503.t1	Retrotransposon-derived protein PEG10 OS=Mus musculus GN=Peg10 PE=1 SV=2
Rsol1221g10431.t1	hypothetical protein
Rsol1221g12336.t1_CDS	unknown
Rsol1221g12664.t1_CDS	unknown
Rsol1221g10956.t1	hypothetical protein
Rsol1221g8697.t1	Calcium-independent phospholipase A2-gamma OS=Mus musculus GN=Pnpla8 PE=2 SV=1
Rsol1221g10965.t1_CDS	unknown
Rsol1221g10997.t1_CDS	unknown
Rsol1221g11865.t1	hypothetical protein
Rsol1221g12024.t1	selectin P
Rsol1221g11530.t1	Retrotransposable element Tf2 155 kDa protein type 1 OS=Schizosaccharomyces pombe (strain 972 / ATCC 24843) GN=Tf2-1 PE=4 SV=1
Rsol1221g10111.t1	hypothetical protein
Rsol1221g8319.t1	Vegetative incompatibility protein HET-E-1 OS=Podospora anserina GN=HET-E1 PE=4 SV=1
Rsol1221g10837.t1	hypothetical protein
Rsol1221g11700.t1_CDS	unknown
Rsol1221g9370.t1	hypothetical protein
Rsol1221g12774.t1	Aspartic protease OS=Phaffia rhodozyma GN=pr1 PE=1 SV=1
Rsol1221g12665.t1_CDS	unknown
Rsol1221g12225.t1	Retrotransposable element Tf2 155 kDa protein type 1 OS=Schizosaccharomyces pombe (strain 972 / ATCC 24843) GN=Tf2-1 PE=4 SV=1
Rsol1221g2831.t1	hypothetical protein
Rsol1221g12694.t1_CDS	unknown
Rsol1221g601.t1_CDS	unknown
Rsol1221g9372.t1	hypothetical protein
Rsol1221g12157.t1_CDS	unknown
Rsol1221g12726.t1_CDS	unknown
Rsol1221g11690.t1_CDS	unknown
Rsol1221g11509.t1_CDS	unknown
Rsol1221g9902.t1	hypothetical protein
Rsol1221g10516.t1	hypothetical protein
Rsol1221g10993.t1_CDS	unknown
Rsol1221g12609.t1	Vegetative incompatibility protein HET-E-1 OS=Podospora anserina GN=HET-E1 PE=4 SV=1
Rsol1221g11749.t1_CDS	unknown
Rsol1221g12093.t1_CDS	unknown
Rsol1221g12752.t1_CDS	unknown
Rsol1221g12587.t1_CDS	unknown
Rsol1221g9469.t1	hypothetical protein
Rsol1221g8826.t1	hypothetical protein
Rsol1221g10706.t1	hypothetical protein
Rsol1221g10565.t1_CDS	unknown
Rsol1221g12299.t1_CDS	unknown
Rsol1221g9750.t1	Diacetyl reductase [(S)-acetoin forming] OS=Klebsiella pneumoniae GN=budC PE=1 SV=2
Rsol1221g10740.t1	hypothetical protein
Rsol1221g10951.t1	hypothetical protein
Rsol1221g5755.t1	hypothetical protein
Rsol1221g12313.t1_CDS	unknown
Rsol1221g7627.t1	hypothetical protein
Rsol1221g10785.t1	hypothetical protein
Rsol1221g7052.t1	hypothetical protein
Rsol1221g3731.t1	hypothetical protein
Rsol1221g11744.t1	Retrotransposable element Tf2 155 kDa protein type 1 OS=Schizosaccharomyces pombe (strain 972 / ATCC 24843) GN=Tf2-1 PE=4 SV=1
Rsol1221g12193.t1	hypothetical protein
Rsol1221g10560.t1_CDS	unknown
Rsol1221g6312.t1	hypothetical protein
Rsol1221g9412.t1	hypothetical protein
Rsol1221g12745.t1	Retrotransposon-derived protein PEG10 OS=Mus musculus GN=Peg10 PE=1 SV=2
Rsol1221g10742.t1	hypothetical protein
Rsol1221g12623.t1	hypothetical protein
Rsol1221g8965.t1	hypothetical protein
Rsol1221g12100.t1	Retrotransposon-derived protein PEG10 OS=Mus musculus GN=Peg10 PE=1 SV=2
Rsol1221g8764.t1_CDS	unknown
Rsol1221g11854.t1	hypothetical protein
Rsol1221g12601.t1	hypothetical protein
Rsol1221g4006.t1	hypothetical protein
Rsol1221g11801.t1_CDS	unknown
Rsol1221g11791.t1	Retrotransposable element Tf2 155 kDa protein type 1 OS=Schizosaccharomyces pombe (strain 972 / ATCC 24843) GN=Tf2-1 PE=4 SV=1
Rsol1221g12777.t1	Retrotransposon-derived protein PEG10 OS=Mus musculus GN=Peg10 PE=1 SV=2
Rsol1221g12124.t1	Chondroitinase-AC OS=Pedobacter heparinus (strain ATCC 13125 / DSM 2366 / NCIB 9290) GN=cslA PE=1 SV=1
Rsol1221g10673.t1	Cellobiose dehydrogenase OS=Phanerochaete chrysosporium GN=CDH-1 PE=1 SV=1
Rsol1221g8131.t1	hypothetical protein
Rsol1221g11902.t1_CDS	unknown
Rsol1221g10750.t1	Probable pectate lyase G OS=Aspergillus terreus (strain NIH 2624 / FGSC A1156) GN=plyG PE=3 SV=1
Rsol1221g9023.t1	hypothetical protein
Rsol1221g11930.t1	hypothetical protein
Rsol1221g11866.t1	hypothetical protein
Rsol1221g12687.t1	hypothetical protein
Rsol1221g11781.t1	Vegetative incompatibility protein HET-E-1 OS=Podospora anserina GN=HET-E1 PE=4 SV=1
Rsol1221g12439.t1	hypothetical protein
Rsol1221g6999.t1	Obtusifoliol 14-alpha demethylase OS=Sorghum bicolor GN=CYP51 PE=1 SV=1
Rsol1221g11106.t1	hypothetical protein
Rsol1221g12217.t1	hypothetical protein
Rsol1221g12485.t1	Retrotransposable element Tf2 155 kDa protein type 1 OS=Schizosaccharomyces pombe (strain 972 / ATCC 24843) GN=Tf2-1 PE=4 SV=1
Rsol1221g11547.t1	Retrotransposable element Tf2 155 kDa protein type 1 OS=Schizosaccharomyces pombe (strain 972 / ATCC 24843) GN=Tf2-1 PE=4 SV=1
Rsol1221g11691.t1	hypothetical protein
Rsol1221g12016.t1_CDS	unknown
Rsol1221g11954.t1_CDS	unknown
Rsol1221g3864.t1	hypothetical protein
Rsol1221g5782.t1	hypothetical protein
Rsol1221g7928.t1	hypothetical protein
Rsol1221g12019.t1_CDS	unknown
Rsol1221g12554.t1_CDS	unknown
Rsol1221g3933.t1	hypothetical protein
Rsol1221g11953.t1_CDS	unknown
Rsol1221g12556.t1_CDS	unknown
Rsol1221g5604.t1_CDS	unknown
Rsol1221g12657.t1	hypothetical protein
Rsol1221g12714.t1	hypothetical protein
Rsol1221g9386.t1	Probable pectate lyase A OS=Neosartorya fumigata (strain CEA10 / CBS 144.89 / FGSC A1163) GN=plyA PE=3 SV=1
Rsol1221g11731.t1	hypothetical protein
Rsol1221g12056.t1	Retrotransposable element Tf2 155 kDa protein type 2 OS=Schizosaccharomyces pombe (strain 972 / ATCC 24843) GN=Tf2-7 PE=4 SV=1
Rsol1221g11932.t1	hypothetical protein
Rsol1221g10306.t1	Bifunctional epoxide hydrolase 2 OS=Rattus norvegicus GN=Ephx2 PE=1 SV=1
Rsol1221g11282.t1	hypothetical protein
Rsol1221g7662.t1	hypothetical protein
Rsol1221g12827.t1	hypothetical protein
Rsol1221g12153.t1	hypothetical protein
Rsol1221g12705.t1_CDS	unknown
Rsol1221g10016.t1	Cytochrome P450 4F22 OS=Homo sapiens GN=CYP4F22 PE=2 SV=1
Rsol1221g11660.t1	hypothetical protein
Rsol1221g12631.t1	hypothetical protein
Rsol1221g12653.t1	Retrotransposable element Tf2 155 kDa protein type 1 OS=Schizosaccharomyces pombe (strain 972 / ATCC 24843) GN=Tf2-1 PE=4 SV=1
Rsol1221g11589.t1	hypothetical protein
Rsol1221g8271.t1	hypothetical protein
Rsol1221g7745.t1	Heat shock 70 kDa protein 12A OS=Mus musculus GN=Hspa12a PE=1 SV=1
Rsol1221g12355.t1	hypothetical protein
Rsol1221g5984.t1_CDS	unknown
Rsol1221g12612.t1_CDS	unknown
Rsol1221g11926.t1_CDS	unknown
Rsol1221g12681.t1	Retrotransposon-derived protein PEG10 OS=Homo sapiens GN=PEG10 PE=1 SV=2
Rsol1221g9852.t1	Alpha-amylase OS=Streptomyces violaceus GN=aml PE=2 SV=1
Rsol1221g4007.t1	hypothetical protein
Rsol1221g8057.t1	hypothetical protein
Rsol1221g5878.t1	hypothetical protein
Rsol1221g11867.t1	hypothetical protein
Rsol1221g3172.t1	COPII coat assembly protein SEC16 OS=Coccidioides immitis (strain RS) GN=SEC16 PE=3 SV=1
Rsol1221g7229.t1	hypothetical protein
Rsol1221g12394.t1_CDS	unknown
Rsol1221g12582.t1	hypothetical protein
Rsol1221g11666.t1	hypothetical protein
Rsol1221g11815.t1_CDS	unknown
Rsol1221g11088.t1_CDS	unknown
Rsol1221g6053.t1	hypothetical protein
Rsol1221g11794.t1	Retrotransposable element Tf2 155 kDa protein type 2 OS=Schizosaccharomyces pombe (strain 972 / ATCC 24843) GN=Tf2-7 PE=4 SV=1
Rsol1221g8490.t1	hypothetical protein
Rsol1221g10083.t1	hypothetical protein
Rsol1221g6414.t1	Uncharacterized transporter C323.07c OS=Schizosaccharomyces pombe (strain 972 / ATCC 24843) GN=SPAC323.07c PE=1 SV=1
Rsol1221g9620.t1	hypothetical protein
Rsol1221g11368.t1	hypothetical protein
Rsol1221g11740.t1_CDS	unknown
Rsol1221g604.t1_CDS	unknown
Rsol1221g12615.t1	hypothetical protein
Rsol1221g11637.t1_CDS	unknown
Rsol1221g10877.t1	hypothetical protein
Rsol1221g12087.t1_CDS	unknown
Rsol1221g8658.t1	Pc16g08570
Rsol1221g11820.t1	hypothetical protein
Rsol1221g12825.t1	hypothetical protein
Rsol1221g10500.t1	Putative AC9 transposase OS=Zea mays PE=4 SV=1
Rsol1221g12636.t1_CDS	unknown
Rsol1221g11999.t1	hypothetical protein
Rsol1221g12396.t1_CDS	unknown
Rsol1221g11049.t1_CDS	unknown
Rsol1221g11889.t1	hypothetical protein
Rsol1221g226.t1_CDS	unknown
Rsol1221g12618.t1_CDS	unknown
Rsol1221g103.t1	hypothetical protein
Rsol1221g5746.t1	hypothetical protein
Rsol1221g11645.t1	Protein transport protein SEC31 OS=Ustilago maydis (strain 521 / FGSC 9021) GN=SEC31 PE=3 SV=1
Rsol1221g11860.t1	hypothetical protein
Rsol1221g12570.t1	hypothetical protein
Rsol1221g12775.t1	hypothetical protein
Rsol1221g3548.t1_CDS	unknown
Rsol1221g12432.t1	hypothetical protein
Rsol1221g12406.t1_CDS	unknown
Rsol1221g10847.t1_CDS	unknown
Rsol1221g12737.t1	hypothetical protein
Rsol1221g12574.t1_CDS	unknown
Rsol1221g12166.t1	Vegetative incompatibility protein HET-E-1 OS=Podospora anserina GN=HET-E1 PE=4 SV=1
Rsol1221g10204.t1	hypothetical protein
Rsol1221g11818.t1	K05546 alpha 1,3-glucosidase
Rsol1221g11709.t1	hypothetical protein
Rsol1221g3425.t1	hypothetical protein
Rsol1221g10272.t1	hypothetical protein
Rsol1221g12289.t1	Retrotransposable element Tf2 155 kDa protein type 2 OS=Schizosaccharomyces pombe (strain 972 / ATCC 24843) GN=Tf2-7 PE=4 SV=1
Rsol1221g6244.t1	hypothetical protein
Rsol1221g12492.t1_CDS	unknown
Rsol1221g11019.t1	hypothetical protein
Rsol1221g12101.t1_CDS	unknown
Rsol1221g9054.t1_CDS	unknown
Rsol1221g12477.t1	Vegetative incompatibility protein HET-E-1 OS=Podospora anserina GN=HET-E1 PE=4 SV=1
Rsol1221g12209.t1_CDS	unknown
Rsol1221g12746.t1	hypothetical protein
Rsol1221g7275.t1	hypothetical protein
Rsol1221g12162.t1_CDS	unknown
Rsol1221g12562.t1_CDS	unknown
Rsol1221g7772.t1	hypothetical protein
Rsol1221g11592.t1	hypothetical protein
Rsol1221g11995.t1_CDS	unknown
Rsol1221g12328.t1	hypothetical protein
Rsol1221g2948.t1	hypothetical protein
Rsol1221g10904.t1	Alcohol oxidase OS=Candida boidinii GN=AOD1 PE=1 SV=1
Rsol1221g9158.t1	hypothetical protein
Rsol1221g11922.t1_CDS	unknown
Rsol1221g1241.t1_CDS	unknown
Rsol1221g5283.t1	hypothetical protein
Rsol1221g12095.t1	Retrotransposable element Tf2 155 kDa protein type 3 OS=Schizosaccharomyces pombe (strain 972 / ATCC 24843) GN=Tf2-11 PE=4 SV=1
Rsol1221g2643.t1	hypothetical protein
Rsol1221g11422.t1	hypothetical protein
Rsol1221g34.t1	hypothetical protein
Rsol1221g11495.t1	hypothetical protein
Rsol1221g6745.t1	Uncharacterized transporter C1002.16c OS=Schizosaccharomyces pombe (strain 972 / ATCC 24843) GN=SPAC1002.16c PE=3 SV=1
Rsol1221g1675.t1_CDS	unknown
Rsol1221g1590.t1	K01230 mannosyl-oligosaccharide alpha-1,2-mannosidase
Rsol1221g12730.t1	hypothetical protein
Rsol1221g1563.t1	Acetylornithine aminotransferase, mitochondrial OS=Yarrowia lipolytica (strain CLIB 122 / E 150) GN=ARG8 PE=3 SV=1
Rsol1221g11980.t1	hypothetical protein
Rsol1221g12188.t1	Retrotransposable element Tf2 155 kDa protein type 1 OS=Schizosaccharomyces pombe (strain 972 / ATCC 24843) GN=Tf2-1 PE=4 SV=1
Rsol1221g11833.t1	Retrotransposable element Tf2 155 kDa protein type 1 OS=Schizosaccharomyces pombe (strain 972 / ATCC 24843) GN=Tf2-1 PE=4 SV=1
Rsol1221g4363.t1	hypothetical protein
Rsol1221g11202.t1	hypothetical protein
Rsol1221g11939.t1	hypothetical protein
Rsol1221g11161.t1	hypothetical protein
Rsol1221g11651.t1_CDS	unknown
Rsol1221g12129.t1	Inorganic phosphate transporter PHO84 OS=Saccharomyces cerevisiae (strain ATCC 204508 / S288c) GN=PHO84 PE=1 SV=2
Rsol1221g11155.t1	Polyubiquitin OS=Kluyveromyces lactis (strain ATCC 8585 / CBS 2359 / DSM 70799 / NBRC 1267 / NRRL Y-1140 / WM37) GN=ubi4 PE=1 SV=1
Rsol1221g10728.t1	thaumatin-like protein
Rsol1221g11689.t1	hypothetical protein
Rsol1221g12251.t1	hypothetical protein
Rsol1221g11374.t1_CDS	unknown
Rsol1221g10977.t1	hypothetical protein
Rsol1221g112.t1	Protein transport protein SEC7 OS=Saccharomyces cerevisiae (strain ATCC 204508 / S288c) GN=SEC7 PE=1 SV=2
Rsol1221g8594.t1	hypothetical protein
Rsol1221g11813.t1	Retrotransposable element Tf2 155 kDa protein type 3 OS=Schizosaccharomyces pombe (strain 972 / ATCC 24843) GN=Tf2-11 PE=4 SV=1
Rsol1221g10689.t1	hypothetical protein
Rsol1221g10314.t1_CDS	unknown
Rsol1221g7477.t1	laccase TilA, putative
Rsol1221g9636.t1	hypothetical protein
Rsol1221g2116.t1	hypothetical protein
Rsol1221g11182.t1	hypothetical protein
Rsol1221g11639.t1	hypothetical protein
Rsol1221g5219.t1	hypothetical protein
Rsol1221g11821.t1	hypothetical protein
Rsol1221g12537.t1_CDS	unknown
Rsol1221g12168.t1	hypothetical protein
Rsol1221g2124.t1	hypothetical protein
Rsol1221g12440.t1	hypothetical protein
Rsol1221g11673.t1	hypothetical protein
Rsol1221g10099.t1_CDS	unknown
Rsol1221g12177.t1_CDS	unknown
Rsol1221g10971.t1	hypothetical protein
Rsol1221g10580.t1	hypothetical protein
Rsol1221g12147.t1_CDS	unknown
Rsol1221g9821.t1	hypothetical protein
Rsol1221g11258.t1	Peroxidase 2 OS=Marasmius scorodonius GN=msp2 PE=1 SV=1
Rsol1221g11750.t1	Retrotransposable element Tf2 155 kDa protein type 1 OS=Schizosaccharomyces pombe (strain 972 / ATCC 24843) GN=Tf2-1 PE=4 SV=1
Rsol1221g11470.t1	Zinc-type alcohol dehydrogenase-like protein C1773.06c OS=Schizosaccharomyces pombe (strain 972 / ATCC 24843) GN=SPBC1773.06c PE=3 SV=1
Rsol1221g11898.t1_CDS	unknown
Rsol1221g5610.t1_CDS	unknown
Rsol1221g11408.t1	hypothetical protein
Rsol1221g12374.t1_CDS	unknown
Rsol1221g4763.t1	hypothetical protein
Rsol1221g12487.t1_CDS	unknown
Rsol1221g11423.t1_CDS	unknown
Rsol1221g4143.t1	hypothetical protein
Rsol1221g12806.t1	hypothetical protein
Rsol1221g4014.t1	hypothetical protein
Rsol1221g2391.t1	hypothetical protein
Rsol1221g3565.t1	hypothetical protein
Rsol1221g12317.t1_CDS	unknown
Rsol1221g12770.t1_CDS	unknown
Rsol1221g12367.t1	Retrotransposable element Tf2 155 kDa protein type 2 OS=Schizosaccharomyces pombe (strain 972 / ATCC 24843) GN=Tf2-7 PE=4 SV=1
Rsol1221g7936.t1	hypothetical protein
Rsol1221g12720.t1	hypothetical protein
Rsol1221g7774.t1	hypothetical protein
Rsol1221g8428.t1	Cation/H(+) antiporter 18 OS=Arabidopsis thaliana GN=CHX18 PE=2 SV=1
Rsol1221g12358.t1	hypothetical protein
Rsol1221g12712.t1_CDS	unknown
Rsol1221g11442.t1	Retrotransposable element Tf2 155 kDa protein type 1 OS=Schizosaccharomyces pombe (strain 972 / ATCC 24843) GN=Tf2-1 PE=4 SV=1
Rsol1221g8717.t1_CDS	unknown
Rsol1221g11238.t1	hypothetical protein
Rsol1221g12504.t1	hypothetical protein
Rsol1221g12123.t1	hypothetical protein
Rsol1221g11430.t1_CDS	unknown
Rsol1221g12642.t1	Juvenile hormone epoxide hydrolase 1 OS=Ctenocephalides felis GN=EH1 PE=1 SV=3
Rsol1221g8553.t1	hypothetical protein
Rsol1221g3826.t1	valyl-tRNA synthetase
Rsol1221g11956.t1_CDS	unknown
Rsol1221g5970.t1	Vegetative incompatibility protein HET-E-1 OS=Podospora anserina GN=HET-E1 PE=4 SV=1
Rsol1221g11946.t1	hypothetical protein
Rsol1221g12780.t1_CDS	unknown
Rsol1221g12224.t1_CDS	unknown
Rsol1221g12479.t1_CDS	unknown
Rsol1221g11535.t1_CDS	unknown
Rsol1221g11301.t1	hypothetical protein
Rsol1221g12698.t1_CDS	unknown
Rsol1221g11952.t1	Retrotransposon-derived protein PEG10 OS=Homo sapiens GN=PEG10 PE=1 SV=2
Rsol1221g11891.t1	Retrotransposable element Tf2 155 kDa protein type 1 OS=Schizosaccharomyces pombe (strain 972 / ATCC 24843) GN=Tf2-1 PE=4 SV=1
Rsol1221g3669.t1	Uncharacterized oxidoreductase C1739.08c OS=Schizosaccharomyces pombe (strain 972 / ATCC 24843) GN=SPCC1739.08c PE=3 SV=1
Rsol1221g11303.t1_CDS	unknown
Rsol1221g12329.t1	hypothetical protein
Rsol1221g8532.t1	hypothetical protein
Rsol1221g11481.t1_CDS	unknown
Rsol1221g9457.t1	hypothetical protein
Rsol1221g11672.t1	hypothetical protein
Rsol1221g12288.t1_CDS	unknown
Rsol1221g8094.t1	hypothetical protein
Rsol1221g11529.t1	Retrotransposon-derived protein PEG10 OS=Mus musculus GN=Peg10 PE=1 SV=2
Rsol1221g12772.t1	Retrotransposable element Tf2 155 kDa protein type 1 OS=Schizosaccharomyces pombe (strain 972 / ATCC 24843) GN=Tf2-1 PE=4 SV=1
Rsol1221g11789.t1_CDS	unknown
Rsol1221g12629.t1_CDS	unknown
Rsol1221g5331.t1	hypothetical protein
Rsol1221g12452.t1_CDS	unknown
Rsol1221g8320.t1	hypothetical protein
Rsol1221g12499.t1	Retrotransposable element Tf2 155 kDa protein type 1 OS=Schizosaccharomyces pombe (strain 972 / ATCC 24843) GN=Tf2-1 PE=4 SV=1
Rsol1221g10908.t1	hypothetical protein
Rsol1221g11923.t1_CDS	unknown
Rsol1221g9124.t1	Peroxidase 2 OS=Marasmius scorodonius GN=msp2 PE=1 SV=1
Rsol1221g12243.t1_CDS	unknown
Rsol1221g1994.t1	Protein mak16 OS=Schizosaccharomyces pombe (strain 972 / ATCC 24843) GN=mak16 PE=3 SV=1
Rsol1221g11275.t1	hypothetical protein
Rsol1221g7544.t1	PI-PLC X domain-containing protein 1 OS=Homo sapiens GN=PLCXD1 PE=2 SV=1
Rsol1221g11905.t1	hypothetical protein
Rsol1221g11505.t1	Transposon Ty3-I Gag-Pol polyprotein OS=Saccharomyces cerevisiae (strain ATCC 204508 / S288c) GN=TY3B-I PE=3 SV=2
Rsol1221g12810.t1_CDS	unknown
Rsol1221g8331.t1	K01569 oxalate decarboxylase
Rsol1221g11812.t1_CDS	unknown
Rsol1221g8421.t1	hypothetical magnesium transporter, CorA-like protein
Rsol1221g10077.t1	Elongation factor 1-gamma OS=Schizosaccharomyces pombe (strain 972 / ATCC 24843) GN=tef3 PE=1 SV=1
Rsol1221g12791.t1_CDS	unknown
Rsol1221g12227.t1_CDS	unknown
Rsol1221g6589.t1	Bifunctional solanapyrone synthase OS=Alternaria solani GN=sol5 PE=1 SV=1
Rsol1221g6484.t1	hypothetical protein
Rsol1221g11373.t1_CDS	unknown
Rsol1221g9352.t1	hypothetical protein
Rsol1221g11853.t1	Zinc-type alcohol dehydrogenase-like protein C2E1P3.01 OS=Schizosaccharomyces pombe (strain 972 / ATCC 24843) GN=SPAC2E1P3.01 PE=3 SV=1
Rsol1221g6324.t1	O-methylsterigmatocystin oxidoreductase OS=Aspergillus flavus (strain ATCC 200026 / FGSC A1120 / NRRL 3357 / JCM 12722 / SRRC 167) GN=ordA PE=2 SV=1
Rsol1221g186.t1	hypothetical protein
Rsol1221g12214.t1	Uncharacterized WD repeat-containing protein alr2800 OS=Nostoc sp. (strain PCC 7120 / UTEX 2576) GN=alr2800 PE=4 SV=1
Rsol1221g12020.t1	Putative 30S ribosomal protein S17P-like OS=Methanosarcina acetivorans (strain ATCC 35395 / DSM 2834 / JCM 12185 / C2A) GN=MA_2024 PE=3 SV=1
Rsol1221g12505.t1	hypothetical protein
Rsol1221g2642.t1	hypothetical protein
Rsol1221g10594.t1_CDS	unknown
Rsol1221g7011.t1	hypothetical protein
Rsol1221g12680.t1_CDS	unknown
Rsol1221g12399.t1	hypothetical protein
Rsol1221g3202.t1	adiponectin receptor 1
Rsol1221g10876.t1	hypothetical protein
Rsol1221g9458.t1	O-methylsterigmatocystin oxidoreductase OS=Aspergillus flavus GN=ordA PE=3 SV=2
Rsol1221g11839.t1_CDS	unknown
Rsol1221g11884.t1	hypothetical protein
Rsol1221g11426.t1	hypothetical protein
Rsol1221g10782.t1	Probable pectin lyase A OS=Aspergillus clavatus (strain ATCC 1007 / CBS 513.65 / DSM 816 / NCTC 3887 / NRRL 1) GN=pelA PE=3 SV=1
Rsol1221g11938.t1_CDS	unknown
Rsol1221g10313.t1	hypothetical protein
Rsol1221g11439.t1_CDS	unknown
Rsol1221g1967.t1_CDS	unknown
Rsol1221g12480.t1_CDS	unknown
Rsol1221g3435.t1	K00668 fatty acid synthase subunit beta, fungi type
Rsol1221g10412.t1	hypothetical protein
Rsol1221g11918.t1_CDS	unknown
Rsol1221g12245.t1_CDS	unknown
Rsol1221g9246.t1	hypothetical protein
Rsol1221g12611.t1	Retrotransposon-derived protein PEG10 OS=Homo sapiens GN=PEG10 PE=1 SV=2
Rsol1221g11399.t1	Putative aryl-alcohol dehydrogenase C977.14c OS=Schizosaccharomyces pombe (strain 972 / ATCC 24843) GN=SPAC977.14c PE=1 SV=1
Rsol1221g11881.t1	hypothetical protein
Rsol1221g12701.t1	hypothetical protein
Rsol1221g594.t1	hypothetical protein
Rsol1221g2660.t1	hypothetical protein
Rsol1221g6965.t1	mRNA export factor elf1 OS=Schizosaccharomyces pombe (strain 972 / ATCC 24843) GN=elf1 PE=1 SV=1
Rsol1221g10657.t1	ATP-binding cassette transporter abc4 OS=Schizosaccharomyces pombe (strain 972 / ATCC 24843) GN=abc4 PE=3 SV=1
Rsol1221g12086.t1_CDS	unknown
Rsol1221g4934.t1	hypothetical protein
Rsol1221g11031.t1_CDS	unknown
Rsol1221g12042.t1_CDS	unknown
Rsol1221g11415.t1	hypothetical protein
Rsol1221g9937.t1	hypothetical protein
Rsol1221g6896.t1	hypothetical protein
Rsol1221g65.t1	hypothetical protein
Rsol1221g6386.t1_CDS	unknown
Rsol1221g12603.t1	Retrotransposable element Tf2 155 kDa protein type 1 OS=Schizosaccharomyces pombe (strain 972 / ATCC 24843) GN=Tf2-1 PE=4 SV=1
Rsol1221g12497.t1	hypothetical protein
Rsol1221g12281.t1	Retrotransposable element Tf2 155 kDa protein type 1 OS=Schizosaccharomyces pombe (strain 972 / ATCC 24843) GN=Tf2-1 PE=4 SV=1
Rsol1221g2130.t1	hypothetical protein
Rsol1221g11585.t1_CDS	unknown
Rsol1221g12113.t1	hypothetical protein
Rsol1221g12250.t1	hypothetical protein
Rsol1221g12306.t1_CDS	unknown
Rsol1221g10727.t1	hypothetical protein
Rsol1221g2254.t1	hypothetical protein
Rsol1221g11737.t1_CDS	unknown

## Sheet: Table S2b
Table S2b: Predicted unique genes of R. solani AG1-IB O8/2
Rsol08g12858.t1	hypothetical protein
Rsol08g9640.t1	hypothetical protein
Rsol08g11078.t1_CDS	unknown
Rsol08g11491.t1	Retrotransposon-derived protein PEG10 OS=Homo sapiens GN=PEG10 PE=1 SV=2
Rsol08g8702.t1	hypothetical protein
Rsol08g12470.t1_CDS	unknown
Rsol08g12003.t1	Esterase OS=Acinetobacter lwoffii GN=est PE=3 SV=2
Rsol08g6312.t1	Putative aryl-alcohol dehydrogenase C977.14c OS=Schizosaccharomyces pombe (strain 972 / ATCC 24843) GN=SPAC977.14c PE=1 SV=1
Rsol08g9334.t1	hypothetical protein
Rsol08g11065.t1_CDS	unknown
Rsol08g7116.t1	hypothetical protein
Rsol08g8494.t1_CDS	unknown
Rsol08g12104.t1	ATP-dependent RNA helicase FAL1 OS=Ustilago maydis (strain 521 / FGSC 9021) GN=FAL1 PE=3 SV=1
Rsol08g9704.t1	hypothetical protein
Rsol08g12484.t1	Retrotransposable element Tf2 155 kDa protein type 2 OS=Schizosaccharomyces pombe (strain 972 / ATCC 24843) GN=Tf2-7 PE=4 SV=1
Rsol08g12547.t1	hypothetical protein
Rsol08g11505.t1	hypothetical protein
Rsol08g10039.t1_CDS	unknown
Rsol08g11655.t1	hypothetical protein
Rsol08g9458.t1	Retrotransposable element Tf2 155 kDa protein type 1 OS=Schizosaccharomyces pombe (strain 972 / ATCC 24843) GN=Tf2-1 PE=4 SV=1
Rsol08g9204.t1	hypothetical protein
Rsol08g10842.t1	hypothetical protein
Rsol08g11274.t1	hypothetical protein
Rsol08g11673.t1_CDS	unknown
Rsol08g7781.t1	Retrotransposable element Tf2 155 kDa protein type 2 OS=Schizosaccharomyces pombe (strain 972 / ATCC 24843) GN=Tf2-7 PE=4 SV=1
Rsol08g9068.t1	helicase
Rsol08g10354.t1	hypothetical protein
Rsol08g10547.t1	hypothetical protein
Rsol08g11588.t1	hypothetical protein
Rsol08g12290.t1_CDS	unknown
Rsol08g3073.t1	hypothetical protein
Rsol08g1104.t1	hypothetical protein
Rsol08g10988.t1_CDS	unknown
Rsol08g10972.t1_CDS	unknown
Rsol08g12710.t1	Retrotransposable element Tf2 155 kDa protein type 1 OS=Schizosaccharomyces pombe (strain 972 / ATCC 24843) GN=Tf2-1 PE=4 SV=1
Rsol08g7934.t1	hypothetical protein
Rsol08g12407.t1_CDS	unknown
Rsol08g448.t1	Probable tubulin--tyrosine ligase PBY1 OS=Saccharomyces cerevisiae (strain ATCC 204508 / S288c) GN=PBY1 PE=1 SV=2
Rsol08g12277.t1_CDS	unknown
Rsol08g11871.t1	hypothetical protein
Rsol08g12184.t1_CDS	unknown
Rsol08g12891.t1	hypothetical protein
Rsol08g12877.t1	hypothetical protein
Rsol08g10353.t1	hypothetical protein
Rsol08g9945.t1_CDS	unknown
Rsol08g10743.t1_CDS	unknown
Rsol08g11082.t1	hypothetical protein
Rsol08g12762.t1	hypothetical protein
Rsol08g8805.t1	Probable sulfate permease C869.05c OS=Schizosaccharomyces pombe (strain 972 / ATCC 24843) GN=SPAC869.05c PE=1 SV=1
Rsol08g11407.t1	hypothetical protein
Rsol08g10611.t1	hypothetical protein
Rsol08g4464.t1	hypothetical protein
Rsol08g7700.t1	hypothetical protein
Rsol08g7927.t1	hypothetical protein
Rsol08g9435.t1_CDS	unknown
Rsol08g10564.t1	Leukotriene-B(4) omega-hydroxylase 2 OS=Homo sapiens GN=CYP4F3 PE=2 SV=2
Rsol08g8918.t1	Uncharacterized protein Rv0888/MT0911 OS=Mycobacterium tuberculosis GN=Rv0888 PE=4 SV=1
Rsol08g10927.t1	Protein transport protein SEC31 OS=Ustilago maydis (strain 521 / FGSC 9021) GN=SEC31 PE=3 SV=1
Rsol08g11050.t1_CDS	unknown
Rsol08g11192.t1	hypothetical protein
Rsol08g4774.t1	hypothetical protein
Rsol08g10495.t1	Hybrid signal transduction histidine kinase J OS=Dictyostelium discoideum GN=dhkJ PE=3 SV=2
Rsol08g9602.t1	hypothetical protein
Rsol08g12658.t1_CDS	unknown
Rsol08g12652.t1	hypothetical protein
Rsol08g12959.t1_CDS	unknown
Rsol08g12450.t1	hypothetical protein
Rsol08g9954.t1	Transposon Ty3-G Gag-Pol polyprotein OS=Saccharomyces cerevisiae (strain ATCC 204508 / S288c) GN=TY3B-G PE=1 SV=3
Rsol08g10268.t1	hypothetical protein
Rsol08g11724.t1	hypothetical protein
Rsol08g10461.t1_CDS	unknown
Rsol08g9707.t1	hypothetical protein
Rsol08g12574.t1	hypothetical protein
Rsol08g11358.t1_CDS	unknown
Rsol08g11401.t1_CDS	unknown
Rsol08g7710.t1	hypothetical protein
Rsol08g5761.t1	Diatom spindle kinesin 1 OS=Cylindrotheca fusiformis GN=DSK1 PE=2 SV=1
Rsol08g11597.t1	hypothetical protein
Rsol08g8388.t1_CDS	unknown
Rsol08g12279.t1_CDS	unknown
Rsol08g7218.t1	Retrotransposable element Tf2 155 kDa protein type 1 OS=Schizosaccharomyces pombe (strain 972 / ATCC 24843) GN=Tf2-1 PE=4 SV=1
Rsol08g7347.t1	hypothetical protein
Rsol08g12371.t1	Probable aldo-keto reductase 2 OS=Oryza sativa subsp. indica GN=OsI_15387 PE=3 SV=1
Rsol08g11681.t1	Retrotransposable element Tf2 155 kDa protein type 1 OS=Schizosaccharomyces pombe (strain 972 / ATCC 24843) GN=Tf2-1 PE=4 SV=1
Rsol08g11948.t1	hypothetical protein
Rsol08g6482.t1	hypothetical protein
Rsol08g11879.t1	hypothetical protein
Rsol08g11637.t1	hypothetical protein
Rsol08g9868.t1	hypothetical protein
Rsol08g12752.t1	Vegetative incompatibility protein HET-E-1 OS=Podospora anserina GN=HET-E1 PE=4 SV=1
Rsol08g4890.t1	Putative 115 kDa protein in type-1 retrotransposable element R1DM OS=Drosophila melanogaster PE=4 SV=1
Rsol08g10876.t1	Protein transport protein sec31 OS=Emericella nidulans (strain FGSC A4 / ATCC 38163 / CBS 112.46 / NRRL 194 / M139) GN=sec31 PE=3 SV=2
Rsol08g11976.t1	Putative AC9 transposase OS=Zea mays PE=4 SV=1
Rsol08g11782.t1_CDS	unknown
Rsol08g10807.t1	hypothetical protein
Rsol08g11966.t1	hypothetical protein
Rsol08g11759.t1	hypothetical protein
Rsol08g9591.t1	hypothetical protein
Rsol08g5046.t1	Retrotransposable element Tf2 155 kDa protein type 1 OS=Schizosaccharomyces pombe (strain 972 / ATCC 24843) GN=Tf2-1 PE=4 SV=1
Rsol08g11762.t1	Vegetative incompatibility protein HET-E-1 OS=Podospora anserina GN=HET-E1 PE=4 SV=1
Rsol08g11840.t1	hypothetical protein
Rsol08g12797.t1_CDS	unknown
Rsol08g490.t1	Bypass of stop codon protein 6 OS=Saccharomyces cerevisiae (strain ATCC 204508 / S288c) GN=BSC6 PE=1 SV=1
Rsol08g11798.t1_CDS	unknown
Rsol08g10987.t1_CDS	unknown
Rsol08g12167.t1_CDS	unknown
Rsol08g10591.t1	Vegetative incompatibility protein HET-E-1 OS=Podospora anserina GN=HET-E1 PE=4 SV=1
Rsol08g9798.t1_CDS	unknown
Rsol08g6009.t1	Rhamnolipids biosynthesis 3-oxoacyl-[acyl-carrier-protein] reductase OS=Pseudomonas aeruginosa (strain ATCC 15692 / PAO1 / 1C / PRS 101 / LMG 12228) GN=rhlG PE=1 SV=1
Rsol08g11959.t1_CDS	unknown
Rsol08g11181.t1	hypothetical protein
Rsol08g11888.t1	hypothetical protein
Rsol08g11978.t1	hypothetical protein
Rsol08g11470.t1	pectate lyase, putative
Rsol08g12398.t1	hypothetical protein
Rsol08g11044.t1	hypothetical protein
Rsol08g12434.t1	hypothetical protein
Rsol08g5848.t1	hypothetical protein
Rsol08g10384.t1	hypothetical protein
Rsol08g8560.t1	hypothetical protein
Rsol08g11476.t1	hypothetical protein
Rsol08g12716.t1	hypothetical protein
Rsol08g11606.t1_CDS	unknown
Rsol08g12663.t1_CDS	unknown
Rsol08g9880.t1	hypothetical protein
Rsol08g12171.t1_CDS	unknown
Rsol08g12778.t1	hypothetical protein
Rsol08g11872.t1	hypothetical protein
Rsol08g12936.t1_CDS	unknown
Rsol08g12124.t1	hypothetical protein
Rsol08g12630.t1_CDS	unknown
Rsol08g12502.t1	Uncharacterized WD repeat-containing protein alr3466 OS=Nostoc sp. (strain PCC 7120 / UTEX 2576) GN=alr3466 PE=4 SV=1
Rsol08g8829.t1	saccharopine dehydrogenase (NAD(+), L-glutamate-forming) (EC:1.5.1.9)
Rsol08g12172.t1_CDS	unknown
Rsol08g12218.t1	hypothetical protein
Rsol08g12219.t1	hypothetical protein
Rsol08g1108.t1	putative dual specificity phosphatase
Rsol08g10264.t1_CDS	unknown
Rsol08g5045.t1_CDS	unknown
Rsol08g9002.t1	hypothetical protein
Rsol08g11914.t1	hypothetical protein
Rsol08g11594.t1	Retrotransposable element Tf2 155 kDa protein type 1 OS=Schizosaccharomyces pombe (strain 972 / ATCC 24843) GN=Tf2-1 PE=4 SV=1
Rsol08g4579.t1_CDS	unknown
Rsol08g11408.t1	hypothetical protein
Rsol08g11356.t1_CDS	unknown
Rsol08g12540.t1_CDS	unknown
Rsol08g9217.t1	Serine/threonine-protein kinase mph1 OS=Schizosaccharomyces pombe (strain 972 / ATCC 24843) GN=mph1 PE=2 SV=1
Rsol08g12152.t1	Retrotransposable element Tf2 155 kDa protein type 1 OS=Schizosaccharomyces pombe (strain 972 / ATCC 24843) GN=Tf2-1 PE=4 SV=1
Rsol08g8530.t1	hypothetical protein
Rsol08g11325.t1	hypothetical protein
Rsol08g12379.t1	Benzoate 4-monooxygenase OS=Aspergillus niger GN=bphA PE=1 SV=1
Rsol08g12788.t1_CDS	unknown
Rsol08g10631.t1	hypothetical protein
Rsol08g10172.t1	hypothetical protein
Rsol08g12403.t1	ATP-dependent RNA helicase FAL1 OS=Ustilago maydis (strain 521 / FGSC 9021) GN=FAL1 PE=3 SV=1
Rsol08g7122.t1	Endocytosis protein end4 OS=Schizosaccharomyces pombe (strain 972 / ATCC 24843) GN=end4 PE=1 SV=2
Rsol08g9932.t1	hypothetical protein
Rsol08g11379.t1	hypothetical protein
Rsol08g5802.t1	hypothetical protein
Rsol08g10957.t1	hypothetical protein
Rsol08g314.t1	Glycerol-3-phosphate dehydrogenase [NAD(+)] 2 OS=Schizosaccharomyces pombe (strain 972 / ATCC 24843) GN=gpd2 PE=1 SV=1
Rsol08g9957.t1	hypothetical protein
Rsol08g11715.t1	Cytochrome P450 4ae1 OS=Drosophila melanogaster GN=Cyp4ae1 PE=2 SV=1
Rsol08g12303.t1	O-methylsterigmatocystin oxidoreductase OS=Aspergillus flavus (strain ATCC 200026 / FGSC A1120 / NRRL 3357 / JCM 12722 / SRRC 167) GN=ordA PE=2 SV=1
Rsol08g3717.t1	hypothetical protein
Rsol08g12039.t1	Retrotransposon-derived protein PEG10 OS=Mus musculus GN=Peg10 PE=1 SV=2
Rsol08g11518.t1_CDS	unknown
Rsol08g8735.t1	hypothetical protein
Rsol08g10937.t1	hypothetical protein
Rsol08g5269.t1	Probable serine/threonine-protein kinase DDB_G0278901 OS=Dictyostelium discoideum GN=DDB_G0278901 PE=3 SV=1
Rsol08g5309.t1	hypothetical protein
Rsol08g11516.t1	Retrotransposable element Tf2 155 kDa protein type 2 OS=Schizosaccharomyces pombe (strain 972 / ATCC 24843) GN=Tf2-7 PE=4 SV=1
Rsol08g10460.t1_CDS	unknown
Rsol08g10382.t1	hypothetical protein
Rsol08g11357.t1_CDS	unknown
Rsol08g12221.t1	Vegetative incompatibility protein HET-E-1 OS=Podospora anserina GN=HET-E1 PE=4 SV=1
Rsol08g12408.t1_CDS	unknown
Rsol08g12842.t1	hypothetical protein
Rsol08g3767.t1	hypothetical protein
Rsol08g11246.t1	Uncharacterized WD repeat-containing protein alr3466 OS=Nostoc sp. (strain PCC 7120 / UTEX 2576) GN=alr3466 PE=4 SV=1
Rsol08g8881.t1	1,3-beta-glucan synthase component FKS1 OS=Cryptococcus neoformans var. grubii serotype A (strain H99 / ATCC 208821 / CBS 10515 / FGSC 9487) GN=FKS1 PE=3 SV=3
Rsol08g12285.t1	Benzoate 4-monooxygenase OS=Aspergillus niger GN=bphA PE=1 SV=1
Rsol08g11995.t1	Retrotransposable element Tf2 155 kDa protein type 1 OS=Schizosaccharomyces pombe (strain 972 / ATCC 24843) GN=Tf2-1 PE=4 SV=1
Rsol08g7125.t1	hypothetical protein
Rsol08g11376.t1	hypothetical protein
Rsol08g12544.t1	hypothetical protein
Rsol08g7798.t1	hypothetical protein
Rsol08g5103.t1	Uncharacterized WD repeat-containing protein alr3466 OS=Nostoc sp. (strain PCC 7120 / UTEX 2576) GN=alr3466 PE=4 SV=1
Rsol08g10289.t1	hypothetical protein
Rsol08g5737.t1	hypothetical protein
Rsol08g11776.t1	Vegetative incompatibility protein HET-E-1 OS=Podospora anserina GN=HET-E1 PE=4 SV=1
Rsol08g12890.t1_CDS	unknown
Rsol08g5905.t1	K00505 tyrosinase
Rsol08g10277.t1	hypothetical protein
Rsol08g11540.t1_CDS	unknown
Rsol08g9061.t1	hypothetical protein
Rsol08g9456.t1_CDS	unknown
Rsol08g4988.t1	Retrotransposon-derived protein PEG10 OS=Mus musculus GN=Peg10 PE=1 SV=2
Rsol08g10031.t1	Protein transport protein SEC31 OS=Ustilago maydis (strain 521 / FGSC 9021) GN=SEC31 PE=3 SV=1
Rsol08g12860.t1	hypothetical protein
Rsol08g12659.t1_CDS	unknown
Rsol08g12098.t1	hypothetical protein
Rsol08g8163.t1_CDS	unknown
Rsol08g10142.t1_CDS	unknown
Rsol08g11083.t1_CDS	unknown
Rsol08g10159.t1	hypothetical protein
Rsol08g9272.t1	Cytochrome P450 4Z1 OS=Homo sapiens GN=CYP4Z1 PE=2 SV=1
Rsol08g11463.t1	hypothetical protein
Rsol08g11387.t1	hypothetical protein
Rsol08g12718.t1	hypothetical protein
Rsol08g9033.t1	hypothetical protein
Rsol08g10983.t1_CDS	unknown
Rsol08g12515.t1_CDS	unknown
Rsol08g11456.t1_CDS	unknown
Rsol08g10802.t1_CDS	unknown
Rsol08g12952.t1	hypothetical protein
Rsol08g840.t1_CDS	unknown
Rsol08g7077.t1	hypothetical protein
Rsol08g5319.t1	hypothetical protein
Rsol08g11086.t1_CDS	unknown
Rsol08g9011.t1	K00222 delta14-sterol reductase
Rsol08g11304.t1	Retrotransposable element Tf2 155 kDa protein type 3 OS=Schizosaccharomyces pombe (strain 972 / ATCC 24843) GN=Tf2-11 PE=4 SV=1
Rsol08g11982.t1	polygalacturonase
Rsol08g8570.t1	O-methylsterigmatocystin oxidoreductase OS=Aspergillus flavus GN=ordA PE=3 SV=2
Rsol08g11953.t1	hypothetical protein
Rsol08g11048.t1	hypothetical protein
Rsol08g437.t1	Pectinesterase OS=Aspergillus aculeatus GN=pme1 PE=2 SV=1
Rsol08g11275.t1_CDS	unknown
Rsol08g12823.t1	Benzoate 4-monooxygenase OS=Aspergillus niger GN=bphA PE=1 SV=1
Rsol08g12847.t1	hypothetical protein
Rsol08g9685.t1	hypothetical protein
Rsol08g5321.t1	hypothetical protein
Rsol08g12777.t1	hypothetical protein
Rsol08g9883.t1	hypothetical protein
Rsol08g1527.t1	hypothetical protein
Rsol08g10721.t1	Carboxylesterase B OS=Mycobacterium tuberculosis GN=caeB PE=3 SV=1
Rsol08g7720.t1	Putative hydrolase Mb2247c OS=Mycobacterium bovis (strain ATCC BAA-935 / AF2122/97) GN=Mb2247c PE=3 SV=1
Rsol08g12449.t1_CDS	unknown
Rsol08g6243.t1	hypothetical protein
Rsol08g12089.t1_CDS	unknown
Rsol08g12750.t1	hypothetical protein
Rsol08g12396.t1	5'-nucleotidase OS=Vibrio vulnificus (strain CMCP6) GN=nutA PE=3 SV=2
Rsol08g12656.t1	hypothetical protein
Rsol08g7105.t1	O-methylsterigmatocystin oxidoreductase OS=Aspergillus parasiticus GN=ordA PE=3 SV=1
Rsol08g11046.t1	hypothetical protein
Rsol08g12287.t1	Retrotransposable element Tf2 155 kDa protein type 1 OS=Schizosaccharomyces pombe (strain 972 / ATCC 24843) GN=Tf2-1 PE=4 SV=1
Rsol08g7732.t1	Alcohol oxidase OS=Pichia angusta GN=MOX PE=3 SV=1
Rsol08g12265.t1	hypothetical protein
Rsol08g9953.t1	Uncharacterized WD repeat-containing protein alr3466 OS=Nostoc sp. (strain PCC 7120 / UTEX 2576) GN=alr3466 PE=4 SV=1
Rsol08g12727.t1_CDS	unknown
Rsol08g5020.t1	hypothetical protein
Rsol08g12969.t1_CDS	unknown
Rsol08g84.t1	DNA-directed RNA polymerase II subunit RPB1 OS=Plasmodium falciparum (isolate CDC / Honduras) GN=RPII PE=3 SV=1
Rsol08g11941.t1	Altered inheritance of mitochondria protein 41, mitochondrial OS=Pyrenophora tritici-repentis (strain Pt-1C-BFP) GN=AIM41 PE=3 SV=1
Rsol08g9882.t1	Retrovirus-related Pol polyprotein from transposon 17.6 OS=Drosophila melanogaster GN=pol PE=4 SV=1
Rsol08g12096.t1	hypothetical protein
Rsol08g11277.t1	hypothetical protein
Rsol08g12224.t1_CDS	unknown
Rsol08g12451.t1_CDS	unknown
Rsol08g5889.t1	hypothetical protein
Rsol08g12242.t1	hypothetical protein
Rsol08g10698.t1	Retrotransposon-derived protein PEG10 OS=Mus musculus GN=Peg10 PE=1 SV=2
Rsol08g10865.t1_CDS	unknown
Rsol08g12109.t1_CDS	unknown
Rsol08g10061.t1	hypothetical protein
Rsol08g11311.t1_CDS	unknown
Rsol08g11362.t1	hypothetical protein
Rsol08g12878.t1	hypothetical protein
Rsol08g7304.t1	hypothetical protein
Rsol08g12397.t1	Endo-beta-1,4-glucanase D OS=Emericella nidulans (strain FGSC A4 / ATCC 38163 / CBS 112.46 / NRRL 194 / M139) GN=eglD PE=1 SV=1
Rsol08g11316.t1_CDS	unknown
Rsol08g12590.t1	hypothetical protein
Rsol08g11983.t1_CDS	unknown
Rsol08g12734.t1	Benzoate 4-monooxygenase OS=Aspergillus niger GN=bphA PE=1 SV=1
Rsol08g11320.t1_CDS	unknown
Rsol08g12278.t1_CDS	unknown
Rsol08g11257.t1_CDS	unknown
Rsol08g12393.t1_CDS	unknown
Rsol08g12367.t1	hypothetical protein
Rsol08g12721.t1	Retrotransposon-derived protein PEG10 OS=Homo sapiens GN=PEG10 PE=1 SV=2
Rsol08g12360.t1_CDS	unknown
Rsol08g12796.t1_CDS	unknown
Rsol08g9070.t1	hypothetical protein
Rsol08g6207.t1	Cytochrome P450 3A6 OS=Oryctolagus cuniculus GN=CYP3A6 PE=2 SV=2
Rsol08g10835.t1	hypothetical protein
Rsol08g12839.t1_CDS	unknown
Rsol08g12541.t1_CDS	unknown
Rsol08g12144.t1_CDS	unknown
Rsol08g11844.t1	hypothetical protein
Rsol08g12641.t1	Transposon Ty3-I Gag-Pol polyprotein OS=Saccharomyces cerevisiae (strain ATCC 204508 / S288c) GN=TY3B-I PE=3 SV=2
Rsol08g11493.t1	hypothetical protein
Rsol08g12029.t1_CDS	unknown
Rsol08g7189.t1	hypothetical protein
Rsol08g10269.t1	hypothetical protein
Rsol08g12744.t1_CDS	unknown
Rsol08g10869.t1	Putative aryl-alcohol dehydrogenase C977.14c OS=Schizosaccharomyces pombe (strain 972 / ATCC 24843) GN=SPAC977.14c PE=1 SV=1
Rsol08g5774.t1	hypothetical protein
Rsol08g12675.t1	hypothetical protein
Rsol08g11921.t1	Vegetative incompatibility protein HET-E-1 OS=Podospora anserina GN=HET-E1 PE=4 SV=1
Rsol08g7689.t1	Probable UDP-N-acetylglucosamine--peptide N-acetylglucosaminyltransferase SEC OS=Arabidopsis thaliana GN=SEC PE=2 SV=1
Rsol08g11565.t1_CDS	unknown
Rsol08g11037.t1	Retrotransposable element Tf2 155 kDa protein type 1 OS=Schizosaccharomyces pombe (strain 972 / ATCC 24843) GN=Tf2-1 PE=4 SV=1
Rsol08g11240.t1_CDS	unknown
Rsol08g11815.t1_CDS	unknown
Rsol08g9950.t1	hypothetical protein
Rsol08g9799.t1	hypothetical protein
Rsol08g12666.t1	hypothetical protein
Rsol08g4485.t1	hypothetical protein
Rsol08g11049.t1_CDS	unknown
Rsol08g10385.t1	hypothetical protein
Rsol08g10929.t1	Retrotransposon-derived protein PEG10 OS=Mus musculus GN=Peg10 PE=1 SV=2
Rsol08g10962.t1	hypothetical protein
Rsol08g11227.t1_CDS	unknown
Rsol08g8253.t1	Benzoate 4-monooxygenase OS=Aspergillus niger GN=bphA PE=1 SV=1
Rsol08g11385.t1	Retrotransposable element Tf2 155 kDa protein type 1 OS=Schizosaccharomyces pombe (strain 972 / ATCC 24843) GN=Tf2-1 PE=4 SV=1
Rsol08g10880.t1_CDS	unknown
Rsol08g11560.t1_CDS	unknown
Rsol08g3024.t1	hypothetical protein
Rsol08g11064.t1	Retrotransposable element Tf2 155 kDa protein type 1 OS=Schizosaccharomyces pombe (strain 972 / ATCC 24843) GN=Tf2-1 PE=4 SV=1
Rsol08g10900.t1_CDS	unknown
Rsol08g11863.t1_CDS	unknown
Rsol08g8740.t1	hypothetical protein
Rsol08g11896.t1	hypothetical protein
Rsol08g12769.t1	hypothetical protein
Rsol08g2845.t1_CDS	unknown
Rsol08g11818.t1	Putative sterigmatocystin biosynthesis monooxygenase stcW OS=Emericella nidulans (strain FGSC A4 / ATCC 38163 / CBS 112.46 / NRRL 194 / M139) GN=stcW PE=3 SV=2
Rsol08g12662.t1	hypothetical protein
Rsol08g9921.t1_CDS	unknown
Rsol08g8617.t1	hypothetical protein
Rsol08g10136.t1	Sorbose reductase sou1 OS=Schizosaccharomyces pombe (strain 972 / ATCC 24843) GN=sou1 PE=3 SV=1
Rsol08g10433.t1_CDS	unknown
Rsol08g12229.t1	hypothetical protein
Rsol08g6557.t1_CDS	unknown
Rsol08g10228.t1	Uncharacterized WD repeat-containing protein alr3466 OS=Nostoc sp. (strain PCC 7120 / UTEX 2576) GN=alr3466 PE=4 SV=1
Rsol08g3772.t1	K04728 ataxia telangectasia mutated family protein
Rsol08g8920.t1	hypothetical protein
Rsol08g11258.t1	Vegetative incompatibility protein HET-E-1 OS=Podospora anserina GN=HET-E1 PE=4 SV=1
Rsol08g11902.t1_CDS	unknown
Rsol08g12464.t1	hypothetical protein
Rsol08g4302.t1	hypothetical protein
Rsol08g12333.t1	CBL-interacting protein kinase 23 OS=Oryza sativa subsp. japonica GN=CIPK23 PE=2 SV=1
Rsol08g11831.t1_CDS	unknown
Rsol08g12185.t1	Retrotransposon-derived protein PEG10 OS=Mus musculus GN=Peg10 PE=1 SV=2
Rsol08g6810.t1	hypothetical protein
Rsol08g11991.t1	Uncharacterized protein YPL277C OS=Saccharomyces cerevisiae (strain ATCC 204508 / S288c) GN=YPL277C PE=1 SV=1
Rsol08g362.t1	Pseudouridine-metabolizing bifunctional protein C1861.05 OS=Schizosaccharomyces pombe (strain 972 / ATCC 24843) GN=SPBC1861.05 PE=3 SV=1
Rsol08g12635.t1_CDS	unknown
Rsol08g11826.t1	hypothetical protein
Rsol08g7420.t1	ABC transporter G family member 14 OS=Dictyostelium discoideum GN=abcG14 PE=3 SV=1
Rsol08g12825.t1_CDS	unknown
Rsol08g9561.t1	hypothetical protein
Rsol08g10475.t1	hypothetical protein
Rsol08g11038.t1_CDS	unknown
Rsol08g11393.t1_CDS	unknown
Rsol08g8574.t1	hypothetical protein
Rsol08g12786.t1	hypothetical protein
Rsol08g517.t1	hypothetical protein
Rsol08g12086.t1	hypothetical protein
Rsol08g5592.t1	Extracellular metalloproteinase 10 OS=Coccidioides posadasii (strain C735) GN=MEP10 PE=3 SV=1
Rsol08g4365.t1	hypothetical protein
Rsol08g12608.t1	hypothetical protein
Rsol08g11318.t1_CDS	unknown
Rsol08g11895.t1	hypothetical protein
Rsol08g11399.t1	hypothetical protein
Rsol08g11575.t1_CDS	unknown
Rsol08g12694.t1_CDS	unknown
Rsol08g12931.t1_CDS	unknown
Rsol08g11108.t1_CDS	unknown
Rsol08g5000.t1_CDS	unknown
Rsol08g8452.t1	hypothetical protein
Rsol08g8233.t1	hypothetical protein
Rsol08g11602.t1	Retrotransposable element Tf2 155 kDa protein type 2 OS=Schizosaccharomyces pombe (strain 972 / ATCC 24843) GN=Tf2-7 PE=4 SV=1
Rsol08g10875.t1	Protein transport protein sec31 OS=Neosartorya fischeri (strain ATCC 1020 / DSM 3700 / FGSC A1164 / NRRL 181) GN=sec31 PE=3 SV=1
Rsol08g12457.t1	hypothetical protein
Rsol08g10033.t1	hypothetical protein
Rsol08g12737.t1	hypothetical protein
Rsol08g11284.t1	hypothetical protein
Rsol08g12073.t1	Vacuolar calcium ion transporter OS=Schizosaccharomyces pombe (strain 972 / ATCC 24843) GN=vcx1 PE=3 SV=1
Rsol08g7305.t1	hypothetical protein
Rsol08g11176.t1	Retrotransposable element Tf2 155 kDa protein type 1 OS=Schizosaccharomyces pombe (strain 972 / ATCC 24843) GN=Tf2-1 PE=4 SV=1
Rsol08g10758.t1_CDS	unknown
Rsol08g10155.t1	hypothetical protein
Rsol08g12884.t1	hypothetical protein
Rsol08g10521.t1	hypothetical protein
Rsol08g8999.t1	Probable pectate lyase A OS=Aspergillus flavus (strain ATCC 200026 / FGSC A1120 / NRRL 3357 / JCM 12722 / SRRC 167) GN=plyA PE=3 SV=1
Rsol08g9535.t1	hypothetical protein
Rsol08g12102.t1	hypothetical protein
Rsol08g9984.t1	Uncharacterized WD repeat-containing protein alr3466 OS=Nostoc sp. (strain PCC 7120 / UTEX 2576) GN=alr3466 PE=4 SV=1
Rsol08g10891.t1_CDS	unknown
Rsol08g10714.t1	hypothetical protein
Rsol08g11695.t1	hypothetical protein
Rsol08g8396.t1	hypothetical protein
Rsol08g11256.t1_CDS	unknown
Rsol08g10018.t1	hypothetical protein
Rsol08g4578.t1	Transposon Ty3-I Gag-Pol polyprotein OS=Saccharomyces cerevisiae (strain ATCC 204508 / S288c) GN=TY3B-I PE=3 SV=2
Rsol08g10288.t1	Cytochrome P450 52A3 OS=Candida maltosa GN=CYP52A3 PE=1 SV=3
Rsol08g6996.t1	hypothetical protein
Rsol08g3529.t1	K02324 DNA polymerase epsilon subunit 1
Rsol08g6536.t1	hypothetical protein
Rsol08g8384.t1_CDS	unknown
Rsol08g8851.t1	hypothetical protein
Rsol08g7093.t1	hypothetical protein
Rsol08g11134.t1	Vegetative incompatibility protein HET-E-1 OS=Podospora anserina GN=HET-E1 PE=4 SV=1
Rsol08g10650.t1	Probable serine/threonine-protein kinase drkD OS=Dictyostelium discoideum GN=drkD PE=2 SV=1
Rsol08g8732.t1_CDS	unknown
Rsol08g11028.t1_CDS	unknown
Rsol08g12550.t1_CDS	unknown
Rsol08g10898.t1_CDS	unknown
Rsol08g12604.t1	ER membrane protein complex subunit 1 OS=Mus musculus GN=Emc1 PE=1 SV=1
Rsol08g11820.t1	Snake venom 5'-nucleotidase OS=Gloydius brevicaudus PE=2 SV=1
Rsol08g11574.t1_CDS	unknown
Rsol08g12280.t1	hypothetical protein
Rsol08g12647.t1	Vegetative incompatibility protein HET-E-1 OS=Podospora anserina GN=HET-E1 PE=4 SV=1
Rsol08g10016.t1	hypothetical protein
Rsol08g12759.t1	hypothetical protein
Rsol08g11420.t1	Retrotransposable element Tf2 155 kDa protein type 2 OS=Schizosaccharomyces pombe (strain 972 / ATCC 24843) GN=Tf2-7 PE=4 SV=1
Rsol08g6313.t1	hypothetical protein
Rsol08g8804.t1	hypothetical protein
Rsol08g11744.t1	hypothetical protein
Rsol08g10628.t1_CDS	unknown
Rsol08g511.t1	hypothetical protein
Rsol08g11980.t1	Retrotransposable element Tf2 155 kDa protein type 1 OS=Schizosaccharomyces pombe (strain 972 / ATCC 24843) GN=Tf2-1 PE=4 SV=1
Rsol08g3811.t1	hypothetical protein
Rsol08g12337.t1_CDS	unknown
Rsol08g12855.t1	hypothetical protein
Rsol08g11455.t1	Retrotransposon-derived protein PEG10 OS=Homo sapiens GN=PEG10 PE=1 SV=2
Rsol08g12937.t1	hypothetical protein
Rsol08g9361.t1_CDS	unknown
Rsol08g4573.t1	Retrotransposon-derived protein PEG10 OS=Mus musculus GN=Peg10 PE=1 SV=2
Rsol08g9457.t1_CDS	unknown
Rsol08g8729.t1	hypothetical protein
Rsol08g11923.t1	hypothetical protein
Rsol08g8632.t1	hypothetical protein
Rsol08g12410.t1	Extracellular metalloproteinase MEP OS=Neosartorya fischeri (strain ATCC 1020 / DSM 3700 / FGSC A1164 / NRRL 181) GN=MEP PE=2 SV=1
Rsol08g6571.t1	hypothetical protein
Rsol08g11435.t1	hypothetical protein
Rsol08g10974.t1	hypothetical protein
Rsol08g12955.t1_CDS	unknown
Rsol08g10064.t1	Zinc-type alcohol dehydrogenase-like protein C1773.06c OS=Schizosaccharomyces pombe (strain 972 / ATCC 24843) GN=SPBC1773.06c PE=3 SV=1
Rsol08g11249.t1_CDS	unknown
Rsol08g10491.t1	signal transduction histidine kinase
Rsol08g10494.t1	Uncharacterized WD repeat-containing protein alr3466 OS=Nostoc sp. (strain PCC 7120 / UTEX 2576) GN=alr3466 PE=4 SV=1
Rsol08g12487.t1	U4/U6.U5 tri-snRNP-associated protein 1 OS=Homo sapiens GN=SART1 PE=1 SV=1
Rsol08g10623.t1	hypothetical protein
Rsol08g12688.t1	Vegetative incompatibility protein HET-E-1 OS=Podospora anserina GN=HET-E1 PE=4 SV=1
Rsol08g12795.t1	hypothetical protein
Rsol08g12598.t1	hypothetical protein
Rsol08g11793.t1	hypothetical protein
Rsol08g11089.t1_CDS	unknown
Rsol08g11370.t1	Clathrin light chain OS=Schizosaccharomyces pombe (strain 972 / ATCC 24843) GN=clc1 PE=1 SV=1
Rsol08g5888.t1	hypothetical protein
Rsol08g11309.t1	hypothetical protein
Rsol08g12342.t1	hypothetical protein
Rsol08g7529.t1	hypothetical protein
Rsol08g12964.t1	hypothetical protein
Rsol08g11545.t1	hypothetical protein
Rsol08g11148.t1	hypothetical protein
Rsol08g11015.t1	hypothetical protein
Rsol08g11656.t1	K10408 dynein heavy chain, axonemal
Rsol08g12255.t1	Retrotransposon-derived protein PEG10 OS=Mus musculus GN=Peg10 PE=1 SV=2
Rsol08g8686.t1	hypothetical protein
Rsol08g7463.t1	hypothetical protein
Rsol08g9920.t1_CDS	unknown
Rsol08g12019.t1	hypothetical protein
Rsol08g12894.t1	hypothetical protein
Rsol08g11678.t1	hypothetical protein
Rsol08g10194.t1_CDS	unknown
Rsol08g11829.t1	hypothetical protein
Rsol08g12949.t1_CDS	unknown
Rsol08g4408.t1	Probable pectate lyase D OS=Neosartorya fischeri (strain ATCC 1020 / DSM 3700 / FGSC A1164 / NRRL 181) GN=plyD PE=3 SV=1
Rsol08g10412.t1	hypothetical protein
Rsol08g12559.t1	Mitogen-activated protein kinase kinase kinase dlk-1 OS=Caenorhabditis briggsae GN=dlk-1 PE=3 SV=1
Rsol08g11063.t1	Retrotransposable element Tf2 155 kDa protein type 1 OS=Schizosaccharomyces pombe (strain 972 / ATCC 24843) GN=Tf2-1 PE=4 SV=1
Rsol08g11940.t1	hypothetical protein
Rsol08g10905.t1	hypothetical protein
Rsol08g11187.t1_CDS	unknown
Rsol08g11511.t1_CDS	unknown
Rsol08g12489.t1	hypothetical protein
Rsol08g11658.t1_CDS	unknown
Rsol08g3408.t1	K01230 mannosyl-oligosaccharide alpha-1,2-mannosidase
Rsol08g10681.t1	Probable pectin lyase A OS=Aspergillus clavatus (strain ATCC 1007 / CBS 513.65 / DSM 816 / NCTC 3887 / NRRL 1) GN=pelA PE=3 SV=1
Rsol08g8408.t1	hypothetical protein
Rsol08g7924.t1	hypothetical protein
Rsol08g6575.t1_CDS	unknown
Rsol08g10785.t1	threonyl-tRNA synthetase (EC:6.1.1.3)
Rsol08g11663.t1_CDS	unknown
Rsol08g11375.t1	hypothetical protein
Rsol08g3989.t1	hypothetical protein
Rsol08g11066.t1_CDS	unknown
Rsol08g11241.t1	hypothetical protein
Rsol08g11266.t1	hypothetical protein
Rsol08g12803.t1	hypothetical protein
Rsol08g8733.t1	Retrotransposable element Tf2 155 kDa protein type 1 OS=Schizosaccharomyces pombe (strain 972 / ATCC 24843) GN=Tf2-1 PE=4 SV=1
Rsol08g11970.t1_CDS	unknown
Rsol08g12696.t1	hypothetical protein
Rsol08g4239.t1_CDS	unknown
Rsol08g10380.t1	hypothetical protein
Rsol08g12927.t1_CDS	unknown
Rsol08g8914.t1	hypothetical protein
Rsol08g11322.t1_CDS	unknown
Rsol08g8155.t1	K00327 NADPH-ferrihemoprotein reductase
Rsol08g12090.t1	hypothetical protein
Rsol08g3800.t1	hypothetical protein
Rsol08g4865.t1	hypothetical protein
Rsol08g5240.t1_CDS	unknown
Rsol08g7628.t1	hypothetical protein
Rsol08g11984.t1	Retrotransposable element Tf2 155 kDa protein type 1 OS=Schizosaccharomyces pombe (strain 972 / ATCC 24843) GN=Tf2-1 PE=4 SV=1
Rsol08g11404.t1	hypothetical protein
Rsol08g6278.t1	hypothetical protein
Rsol08g6501.t1_CDS	unknown
Rsol08g6608.t1	O-methylsterigmatocystin oxidoreductase OS=Aspergillus parasiticus GN=ordA PE=3 SV=1
Rsol08g9026.t1	hypothetical protein
Rsol08g11332.t1	hypothetical protein
Rsol08g108.t1_CDS	unknown
Rsol08g11252.t1_CDS	unknown
Rsol08g11679.t1	hypothetical protein
Rsol08g3797.t1	Bifunctional epoxide hydrolase 2 OS=Homo sapiens GN=EPHX2 PE=1 SV=2
Rsol08g12429.t1	Delta(24(24(1)))-sterol reductase OS=Schizosaccharomyces pombe (strain 972 / ATCC 24843) GN=sts1 PE=1 SV=2
Rsol08g12183.t1_CDS	unknown
Rsol08g11741.t1	Retrotransposable element Tf2 155 kDa protein type 1 OS=Schizosaccharomyces pombe (strain 972 / ATCC 24843) GN=Tf2-1 PE=4 SV=1
Rsol08g12469.t1	hypothetical protein
Rsol08g11563.t1_CDS	unknown
Rsol08g12573.t1	hypothetical protein
Rsol08g9067.t1_CDS	unknown
Rsol08g10866.t1_CDS	unknown
Rsol08g12798.t1	hypothetical protein
Rsol08g12202.t1_CDS	unknown
Rsol08g11417.t1	Retrotransposable element Tf2 155 kDa protein type 2 OS=Schizosaccharomyces pombe (strain 972 / ATCC 24843) GN=Tf2-7 PE=4 SV=1
Rsol08g12281.t1	Uncharacterized WD repeat-containing protein alr3466 OS=Nostoc sp. (strain PCC 7120 / UTEX 2576) GN=alr3466 PE=4 SV=1
Rsol08g12852.t1	Protein transport protein SEC31 OS=Ustilago maydis (strain 521 / FGSC 9021) GN=SEC31 PE=3 SV=1
Rsol08g10320.t1	Tigger transposable element-derived protein 6 OS=Homo sapiens GN=TIGD6 PE=2 SV=2
Rsol08g9817.t1	hypothetical protein
Rsol08g11522.t1	hypothetical protein
Rsol08g12940.t1	hypothetical protein
Rsol08g12864.t1_CDS	unknown
Rsol08g3306.t1	hypothetical protein
Rsol08g11757.t1	hypothetical protein
Rsol08g11747.t1	hypothetical protein
Rsol08g12251.t1	hypothetical protein
Rsol08g12586.t1	hypothetical protein
Rsol08g3337.t1	hypothetical protein
Rsol08g542.t1	hypothetical protein
Rsol08g8498.t1	hypothetical protein
Rsol08g9705.t1	hypothetical protein
Rsol08g9271.t1	Sterol 3-beta-glucosyltransferase OS=Candida albicans (strain SC5314 / ATCC MYA-2876) GN=ATG26 PE=3 SV=1
Rsol08g12054.t1	hypothetical protein
Rsol08g3794.t1	Cytochrome c oxidase-assembly factor COX23, mitochondrial OS=Cryptococcus neoformans var. neoformans serotype D (strain B-3501A) GN=COX23 PE=3 SV=1
Rsol08g6261.t1_CDS	unknown
Rsol08g12217.t1_CDS	unknown
Rsol08g12623.t1	hypothetical protein
Rsol08g11122.t1	K01613 phosphatidylserine decarboxylase
Rsol08g8224.t1_CDS	unknown
Rsol08g12203.t1_CDS	unknown
Rsol08g11722.t1_CDS	unknown
Rsol08g12521.t1	hypothetical protein
Rsol08g6680.t1	hypothetical protein
Rsol08g11112.t1_CDS	unknown
Rsol08g8149.t1	K00327 NADPH-ferrihemoprotein reductase
Rsol08g11898.t1	hypothetical protein
Rsol08g9927.t1_CDS	unknown
Rsol08g12907.t1_CDS	unknown
Rsol08g11383.t1	hypothetical protein
Rsol08g6678.t1	hypothetical protein
Rsol08g12245.t1	Uncharacterized WD repeat-containing protein alr3466 OS=Nostoc sp. (strain PCC 7120 / UTEX 2576) GN=alr3466 PE=4 SV=1
Rsol08g11962.t1	hypothetical protein
Rsol08g10261.t1	Putative 12-oxophytodienoate reductase 4 OS=Oryza sativa subsp. japonica GN=OPR4 PE=2 SV=1
Rsol08g12444.t1	Retrovirus-related Pol polyprotein from transposon opus OS=Drosophila melanogaster GN=pol PE=4 SV=1
Rsol08g12503.t1	hypothetical protein
Rsol08g11926.t1	Retrotransposon-derived protein PEG10 OS=Homo sapiens GN=PEG10 PE=1 SV=2
Rsol08g12870.t1	Retrotransposon-derived protein PEG10 OS=Mus musculus GN=Peg10 PE=1 SV=2
Rsol08g9005.t1	hypothetical protein
Rsol08g10263.t1_CDS	unknown
Rsol08g10651.t1	UPF0187 protein alr2987 OS=Nostoc sp. (strain PCC 7120 / UTEX 2576) GN=alr2987 PE=3 SV=1
Rsol08g10346.t1	hypothetical protein
Rsol08g6383.t1	Retrotransposable element Tf2 155 kDa protein type 1 OS=Schizosaccharomyces pombe (strain 972 / ATCC 24843) GN=Tf2-1 PE=4 SV=1
Rsol08g11314.t1_CDS	unknown
Rsol08g8509.t1	hypothetical protein
Rsol08g12493.t1	Retrotransposable element Tf2 155 kDa protein type 1 OS=Schizosaccharomyces pombe (strain 972 / ATCC 24843) GN=Tf2-1 PE=4 SV=1
Rsol08g3508.t1	hypothetical protein
Rsol08g11102.t1	Mitogen-activated protein kinase kinase kinase A OS=Dictyostelium discoideum GN=mkkA PE=1 SV=2
Rsol08g11934.t1_CDS	unknown
Rsol08g10762.t1	hypothetical protein
Rsol08g8387.t1_CDS	unknown
Rsol08g11632.t1	Uncharacterized WD repeat-containing protein alr3466 OS=Nostoc sp. (strain PCC 7120 / UTEX 2576) GN=alr3466 PE=4 SV=1
Rsol08g11080.t1_CDS	unknown
Rsol08g2849.t1	Protein N-terminal glutamine amidohydrolase OS=Drosophila virilis GN=tun PE=3 SV=1
Rsol08g12939.t1	hypothetical protein
Rsol08g12424.t1_CDS	unknown
Rsol08g12584.t1_CDS	unknown
Rsol08g12315.t1	hypothetical protein
Rsol08g11729.t1	Upstream activation factor subunit spp27 OS=Schizosaccharomyces pombe (strain 972 / ATCC 24843) GN=spp27 PE=1 SV=1
Rsol08g11425.t1	Retrotransposable element Tf2 155 kDa protein type 3 OS=Schizosaccharomyces pombe (strain 972 / ATCC 24843) GN=Tf2-11 PE=4 SV=1
Rsol08g11720.t1	hypothetical protein
Rsol08g12560.t1	hypothetical protein
Rsol08g12117.t1	hypothetical protein
Rsol08g12629.t1	hypothetical protein
Rsol08g9327.t1	GL23991 gene product from transcript GL23991-RA
Rsol08g11625.t1	hypothetical protein
Rsol08g12967.t1	Benzoate 4-monooxygenase OS=Aspergillus niger GN=bphA PE=1 SV=1
Rsol08g11016.t1	Oxalate decarboxylase OxdC OS=Bacillus subtilis (strain 168) GN=oxdC PE=1 SV=1
Rsol08g12713.t1_CDS	unknown
Rsol08g12497.t1	O-methylsterigmatocystin oxidoreductase OS=Aspergillus parasiticus GN=ordA PE=3 SV=1
Rsol08g10808.t1	hypothetical protein
Rsol08g9977.t1	hypothetical protein
Rsol08g12072.t1	Putative cytochrome P450 CYP13A7 OS=Caenorhabditis elegans GN=cyp-13A7 PE=3 SV=1
Rsol08g1098.t1	Histone H3.2 OS=Ustilago maydis (strain 521 / FGSC 9021) GN=HHT2 PE=3 SV=3
Rsol08g7988.t1	hypothetical protein
Rsol08g12699.t1	hypothetical protein
Rsol08g7671.t1	Probable feruloyl esterase B-1 OS=Aspergillus oryzae (strain ATCC 42149 / RIB 40) GN=faeB-1 PE=3 SV=1
Rsol08g3409.t1	K01230 mannosyl-oligosaccharide alpha-1,2-mannosidase
Rsol08g9177.t1	hypothetical protein
Rsol08g12441.t1_CDS	unknown
Rsol08g11813.t1_CDS	unknown
Rsol08g8377.t1	hypothetical protein
Rsol08g12941.t1	hypothetical protein
Rsol08g12746.t1	Calcium-independent phospholipase A2-gamma OS=Mus musculus GN=Pnpla8 PE=2 SV=1
Rsol08g3285.t1	hypothetical protein
Rsol08g12275.t1	hypothetical protein
Rsol08g2203.t1	hypothetical protein
Rsol08g8334.t1	hypothetical protein
Rsol08g6435.t1	hypothetical protein
Rsol08g12463.t1	hypothetical protein
Rsol08g10796.t1	hypothetical protein
Rsol08g11033.t1	hypothetical protein
Rsol08g12264.t1	hypothetical protein
Rsol08g12793.t1_CDS	unknown
Rsol08g12589.t1	hypothetical protein
Rsol08g11039.t1_CDS	unknown
Rsol08g11578.t1	Retrotransposable element Tf2 155 kDa protein type 2 OS=Schizosaccharomyces pombe (strain 972 / ATCC 24843) GN=Tf2-7 PE=4 SV=1
Rsol08g148.t1	hypothetical protein
Rsol08g12334.t1	hypothetical protein
Rsol08g12910.t1_CDS	unknown
Rsol08g11589.t1	hypothetical protein
Rsol08g12773.t1_CDS	unknown
Rsol08g12282.t1	Uncharacterized WD repeat-containing protein alr2800 OS=Nostoc sp. (strain PCC 7120 / UTEX 2576) GN=alr2800 PE=4 SV=1
Rsol08g12536.t1	hypothetical protein
Rsol08g8235.t1	Retrovirus-related Pol polyprotein from transposon TNT 1-94 OS=Nicotiana tabacum PE=2 SV=1
Rsol08g9874.t1	Retrotransposable element Tf2 155 kDa protein type 1 OS=Schizosaccharomyces pombe (strain 972 / ATCC 24843) GN=Tf2-1 PE=4 SV=1
Rsol08g6184.t1	Cytochrome P450 3A9 OS=Rattus norvegicus GN=Cyp3a9 PE=2 SV=2
Rsol08g9621.t1	hypothetical protein
Rsol08g10352.t1_CDS	unknown
Rsol08g8293.t1	O-methylsterigmatocystin oxidoreductase OS=Aspergillus flavus (strain ATCC 200026 / FGSC A1120 / NRRL 3357 / JCM 12722 / SRRC 167) GN=ordA PE=2 SV=1
Rsol08g11967.t1	Lipase OS=Rhizopus niveus PE=1 SV=1
Rsol08g12083.t1	hypothetical protein
Rsol08g12240.t1	hypothetical protein
Rsol08g10355.t1	hypothetical protein
Rsol08g11326.t1	Retrotransposable element Tf2 155 kDa protein type 1 OS=Schizosaccharomyces pombe (strain 972 / ATCC 24843) GN=Tf2-1 PE=4 SV=1
Rsol08g3817.t1	hypothetical protein
Rsol08g5560.t1_CDS	unknown
Rsol08g11620.t1	hypothetical protein
Rsol08g8127.t1	Heat shock 70 kDa protein 12A OS=Mus musculus GN=Hspa12a PE=1 SV=1
Rsol08g12639.t1	Putative 30S ribosomal protein S17P-like OS=Methanosarcina acetivorans (strain ATCC 35395 / DSM 2834 / JCM 12185 / C2A) GN=MA_2024 PE=3 SV=1
Rsol08g9347.t1	Manganese transporter pdt1 OS=Schizosaccharomyces pombe (strain 972 / ATCC 24843) GN=pdt1 PE=1 SV=1
Rsol08g11897.t1	Retrotransposable element Tf2 155 kDa protein type 2 OS=Schizosaccharomyces pombe (strain 972 / ATCC 24843) GN=Tf2-7 PE=4 SV=1
Rsol08g11081.t1	Retrotransposon-derived protein PEG10 OS=Mus musculus GN=Peg10 PE=1 SV=2
Rsol08g9139.t1	hypothetical protein
Rsol08g11144.t1_CDS	unknown
Rsol08g11777.t1	hypothetical protein
Rsol08g66.t1	hypothetical protein
Rsol08g11411.t1_CDS	unknown
Rsol08g10170.t1	hypothetical protein
Rsol08g12591.t1	Vegetative incompatibility protein HET-E-1 OS=Podospora anserina GN=HET-E1 PE=4 SV=1
Rsol08g12121.t1_CDS	unknown
Rsol08g11837.t1_CDS	unknown
Rsol08g6026.t1	hypothetical protein
Rsol08g11544.t1	Retrotransposable element Tf2 155 kDa protein type 1 OS=Schizosaccharomyces pombe (strain 972 / ATCC 24843) GN=Tf2-1 PE=4 SV=1
Rsol08g8802.t1_CDS	unknown
Rsol08g12948.t1_CDS	unknown
Rsol08g10383.t1	hypothetical protein
Rsol08g12820.t1	hypothetical protein
Rsol08g7960.t1	hypothetical protein
Rsol08g12384.t1	hypothetical protein
Rsol08g7923.t1	hypothetical protein
Rsol08g12411.t1	hypothetical protein
Rsol08g9408.t1_CDS	unknown
Rsol08g12071.t1	hypothetical protein
Rsol08g2039.t1	hypothetical protein
Rsol08g3287.t1	L-2,3-butanediol dehydrogenase OS=Corynebacterium glutamicum GN=budC PE=1 SV=1
Rsol08g7681.t1	Vegetative incompatibility protein HET-E-1 OS=Podospora anserina GN=HET-E1 PE=4 SV=1
Rsol08g5110.t1	hypothetical protein
Rsol08g8742.t1	hypothetical protein
Rsol08g12883.t1	K05546 alpha 1,3-glucosidase
Rsol08g12119.t1_CDS	unknown
Rsol08g7714.t1	hypothetical protein
Rsol08g10790.t1	hypothetical protein
Rsol08g12459.t1	Nitrogen assimilation transcription factor nit-4 OS=Neurospora crassa (strain ATCC 24698 / 74-OR23-1A / CBS 708.71 / DSM 1257 / FGSC 987) GN=nit-4 PE=4 SV=2
Rsol08g10986.t1_CDS	unknown
Rsol08g11707.t1	O-methylsterigmatocystin oxidoreductase OS=Aspergillus flavus GN=ordA PE=3 SV=2
Rsol08g11947.t1	hypothetical protein
Rsol08g11903.t1_CDS	unknown
Rsol08g5447.t1	hypothetical protein
Rsol08g6443.t1	UDP-glycosyltransferase 71B5 OS=Arabidopsis thaliana GN=UGT71B5 PE=3 SV=1
Rsol08g11178.t1_CDS	unknown
Rsol08g12640.t1_CDS	unknown
Rsol08g12005.t1	hypothetical protein
Rsol08g12260.t1_CDS	unknown
Rsol08g12268.t1	hypothetical protein
Rsol08g11958.t1	hypothetical protein
Rsol08g11232.t1	Pectate lyase A OS=Emericella nidulans (strain FGSC A4 / ATCC 38163 / CBS 112.46 / NRRL 194 / M139) GN=plyA PE=1 SV=1
Rsol08g12543.t1	hypothetical protein
Rsol08g12743.t1_CDS	unknown
Rsol08g12817.t1_CDS	unknown
Rsol08g9427.t1	hypothetical protein
Rsol08g12532.t1	Endo-beta-1,4-glucanase D OS=Emericella nidulans (strain FGSC A4 / ATCC 38163 / CBS 112.46 / NRRL 194 / M139) GN=eglD PE=1 SV=1
Rsol08g11989.t1_CDS	unknown
Rsol08g5838.t1	hypothetical protein
Rsol08g8079.t1	hypothetical protein
Rsol08g10700.t1_CDS	unknown
Rsol08g12592.t1	hypothetical protein
Rsol08g10766.t1	hypothetical protein
Rsol08g9072.t1	hypothetical protein
Rsol08g12079.t1_CDS	unknown
Rsol08g10381.t1	hypothetical protein
Rsol08g12158.t1	Retrotransposable element Tf2 155 kDa protein type 1 OS=Schizosaccharomyces pombe (strain 972 / ATCC 24843) GN=Tf2-1 PE=4 SV=1
Rsol08g7645.t1	hypothetical protein
Rsol08g12208.t1	hypothetical protein
Rsol08g11045.t1	hypothetical protein
Rsol08g12782.t1	Retrotransposable element Tf2 155 kDa protein type 1 OS=Schizosaccharomyces pombe (strain 972 / ATCC 24843) GN=Tf2-1 PE=4 SV=1
Rsol08g10106.t1	hypothetical protein
Rsol08g9365.t1	Cytochrome P450 3A11 OS=Mus musculus GN=Cyp3a11 PE=1 SV=1
Rsol08g10037.t1	Uncharacterized WD repeat-containing protein alr3466 OS=Nostoc sp. (strain PCC 7120 / UTEX 2576) GN=alr3466 PE=4 SV=1
Rsol08g11639.t1	hypothetical protein
Rsol08g12517.t1_CDS	unknown
Rsol08g12655.t1	hypothetical protein
Rsol08g12897.t1	hypothetical protein
Rsol08g11561.t1_CDS	unknown
Rsol08g5893.t1	Uncharacterized oxidoreductase DltE OS=Bacillus subtilis (strain 168) GN=dltE PE=3 SV=2
Rsol08g11452.t1_CDS	unknown
Rsol08g1936.t1	hypothetical protein
Rsol08g6683.t1	hypothetical protein
Rsol08g12957.t1	hypothetical protein
Rsol08g9201.t1	hypothetical protein
Rsol08g6239.t1	hypothetical protein
Rsol08g12944.t1	hypothetical protein
Rsol08g12758.t1	hypothetical protein
Rsol08g8502.t1	hypothetical protein
Rsol08g11071.t1_CDS	unknown
Rsol08g10317.t1	hypothetical protein
Rsol08g12134.t1	Retrotransposable element Tf2 155 kDa protein type 1 OS=Schizosaccharomyces pombe (strain 972 / ATCC 24843) GN=Tf2-1 PE=4 SV=1
Rsol08g11244.t1	Response regulator mcs4 OS=Schizosaccharomyces pombe (strain 972 / ATCC 24843) GN=mcs4 PE=4 SV=1
Rsol08g360.t1	hypothetical protein
Rsol08g8040.t1	Benzoate 4-monooxygenase OS=Aspergillus niger GN=bphA PE=1 SV=1
Rsol08g12243.t1_CDS	unknown
Rsol08g11394.t1	Retrotransposable element Tf2 155 kDa protein type 2 OS=Schizosaccharomyces pombe (strain 972 / ATCC 24843) GN=Tf2-7 PE=4 SV=1
Rsol08g6822.t1	hypothetical protein
Rsol08g67.t1	hypothetical protein
Rsol08g12095.t1	hypothetical protein
Rsol08g8947.t1	Serine/threonine-protein kinase HT1 OS=Arabidopsis thaliana GN=HT1 PE=1 SV=1
Rsol08g11814.t1_CDS	unknown
Rsol08g12178.t1	hypothetical protein
Rsol08g11616.t1_CDS	unknown
Rsol08g8080.t1_CDS	unknown
Rsol08g7111.t1	O-methylsterigmatocystin oxidoreductase OS=Aspergillus flavus (strain ATCC 200026 / FGSC A1120 / NRRL 3357 / JCM 12722 / SRRC 167) GN=ordA PE=2 SV=1
Rsol08g12749.t1	hypothetical protein
Rsol08g9776.t1	Vegetative incompatibility protein HET-E-1 OS=Podospora anserina GN=HET-E1 PE=4 SV=1
Rsol08g11431.t1	hypothetical protein
Rsol08g12660.t1	Alcohol oxidase OS=Candida boidinii GN=AOD1 PE=1 SV=1
Rsol08g3709.t1	Vegetative incompatibility protein HET-E-1 OS=Podospora anserina GN=HET-E1 PE=4 SV=1
Rsol08g9464.t1	CENP-B homolog protein 2 OS=Schizosaccharomyces pombe (strain 972 / ATCC 24843) GN=cbh2 PE=4 SV=1
Rsol08g12707.t1	hypothetical protein
Rsol08g1320.t1	hypothetical protein
Rsol08g8953.t1_CDS	unknown
Rsol08g12929.t1	hypothetical protein
Rsol08g12232.t1_CDS	unknown
Rsol08g11321.t1	hypothetical protein
Rsol08g12960.t1	hypothetical protein
Rsol08g11512.t1_CDS	unknown
Rsol08g10278.t1	hypothetical protein
Rsol08g12527.t1_CDS	unknown
Rsol08g12256.t1_CDS	unknown
Rsol08g11731.t1	Acetylcholinesterase OS=Homo sapiens GN=ACHE PE=1 SV=1
Rsol08g11141.t1	Retrotransposable element Tf2 155 kDa protein type 1 OS=Schizosaccharomyces pombe (strain 972 / ATCC 24843) GN=Tf2-1 PE=4 SV=1
Rsol08g12000.t1	hypothetical protein
Rsol08g12508.t1	hypothetical protein
Rsol08g12031.t1	hypothetical protein
Rsol08g11488.t1_CDS	unknown
Rsol08g12273.t1_CDS	unknown
Rsol08g1.t1	hypothetical protein
Rsol08g3691.t1	hypothetical protein
Rsol08g10862.t1	hypothetical protein
Rsol08g11610.t1	hypothetical protein
Rsol08g9872.t1	Retrotransposable element Tf2 155 kDa protein type 2 OS=Schizosaccharomyces pombe (strain 972 / ATCC 24843) GN=Tf2-7 PE=4 SV=1
Rsol08g6562.t1_CDS	unknown
Rsol08g9871.t1	hypothetical protein
Rsol08g11994.t1_CDS	unknown
Rsol08g6603.t1	hypothetical protein
Rsol08g12971.t1	Probable aldo-keto reductase 2 OS=Oryza sativa subsp. indica GN=OsI_15387 PE=3 SV=1
Rsol08g9843.t1	hypothetical protein LOC100257438
Rsol08g6492.t1	Uncharacterized WD repeat-containing protein alr3466 OS=Nostoc sp. (strain PCC 7120 / UTEX 2576) GN=alr3466 PE=4 SV=1
Rsol08g12485.t1	Glucose oxidase OS=Talaromyces flavus GN=GOX PE=3 SV=1
Rsol08g8312.t1_CDS	unknown
Rsol08g11925.t1	hypothetical protein
Rsol08g12162.t1	ATP-dependent RNA helicase DBP8 OS=Ustilago maydis (strain 521 / FGSC 9021) GN=DBP8 PE=3 SV=1
Rsol08g12923.t1_CDS	unknown
Rsol08g11230.t1	hypothetical protein
Rsol08g12799.t1	hypothetical protein
Rsol08g9996.t1	Putative aryl-alcohol dehydrogenase C977.14c OS=Schizosaccharomyces pombe (strain 972 / ATCC 24843) GN=SPAC977.14c PE=1 SV=1
Rsol08g11687.t1	Retrotransposable element Tf2 155 kDa protein type 1 OS=Schizosaccharomyces pombe (strain 972 / ATCC 24843) GN=Tf2-1 PE=4 SV=1
Rsol08g8232.t1	hypothetical protein
Rsol08g12514.t1_CDS	unknown
Rsol08g6732.t1	hypothetical protein
Rsol08g6558.t1_CDS	unknown
Rsol08g11262.t1_CDS	unknown
Rsol08g11579.t1	hypothetical protein
Rsol08g12724.t1	Calcium-independent phospholipase A2-gamma OS=Mus musculus GN=Pnpla8 PE=2 SV=1
Rsol08g7691.t1_CDS	unknown
Rsol08g9678.t1	Siderophore iron transporter 3 OS=Schizosaccharomyces pombe (strain 972 / ATCC 24843) GN=str3 PE=1 SV=1
Rsol08g10377.t1	hypothetical protein
Rsol08g5777.t1_CDS	unknown
Rsol08g12352.t1_CDS	unknown
Rsol08g11975.t1	hypothetical protein
Rsol08g6932.t1	hypothetical protein
Rsol08g8386.t1_CDS	unknown
Rsol08g10712.t1	K00223 delta24(24(1))-sterol reductase
Rsol08g10237.t1	hypothetical protein
Rsol08g6734.t1	hypothetical protein
Rsol08g11464.t1	hypothetical protein
Rsol08g10658.t1_CDS	unknown
Rsol08g11566.t1_CDS	unknown
Rsol08g8088.t1	hypothetical protein
Rsol08g10196.t1	hypothetical protein
Rsol08g11612.t1	Retrotransposable element Tf2 155 kDa protein type 3 OS=Schizosaccharomyces pombe (strain 972 / ATCC 24843) GN=Tf2-11 PE=4 SV=1
Rsol08g11139.t1_CDS	unknown
Rsol08g10085.t1	hypothetical protein
Rsol08g10130.t1	hypothetical protein
Rsol08g5379.t1_CDS	unknown
Rsol08g5666.t1	hypothetical protein
Rsol08g12259.t1	hypothetical protein
Rsol08g9069.t1	NAD-dependent histone deacetylase HST3 OS=Candida albicans (strain SC5314 / ATCC MYA-2876) GN=HST3 PE=3 SV=1
Rsol08g11787.t1	hypothetical protein
Rsol08g12539.t1_CDS	unknown
Rsol08g8853.t1	3-oxoacyl-[acyl-carrier-protein] reductase FabG OS=Chlamydia pneumoniae GN=fabG PE=3 SV=1
Rsol08g8137.t1	Probable endo-beta-1,4-glucanase D OS=Aspergillus terreus (strain NIH 2624 / FGSC A1156) GN=eglD PE=3 SV=1
Rsol08g11484.t1_CDS	unknown
Rsol08g12546.t1	Uncharacterized WD repeat-containing protein alr3466 OS=Nostoc sp. (strain PCC 7120 / UTEX 2576) GN=alr3466 PE=4 SV=1
Rsol08g359.t1	hypothetical protein
Rsol08g2072.t1_CDS	unknown
Rsol08g10171.t1	hypothetical protein
Rsol08g9956.t1	Vegetative incompatibility protein HET-E-1 OS=Podospora anserina GN=HET-E1 PE=4 SV=1
Rsol08g6384.t1_CDS	unknown
Rsol08g10981.t1_CDS	unknown
Rsol08g8737.t1_CDS	unknown
Rsol08g12614.t1	hypothetical protein
Rsol08g8383.t1	hypothetical protein
Rsol08g10982.t1_CDS	unknown
Rsol08g9668.t1_CDS	unknown
Rsol08g11660.t1_CDS	unknown
Rsol08g12011.t1	Vegetative incompatibility protein HET-E-1 OS=Podospora anserina GN=HET-E1 PE=4 SV=1
Rsol08g11171.t1	hypothetical protein
Rsol08g8830.t1	Acetylcholinesterase OS=Homo sapiens GN=ACHE PE=1 SV=1
Rsol08g12201.t1	hypothetical protein
Rsol08g12732.t1	hypothetical protein
Rsol08g9811.t1	hypothetical protein
Rsol08g4356.t1	Canalicular multispecific organic anion transporter 1 OS=Rattus norvegicus GN=Abcc2 PE=2 SV=1
Rsol08g11324.t1_CDS	unknown
Rsol08g7796.t1	Zinc-type alcohol dehydrogenase-like protein C1773.06c OS=Schizosaccharomyces pombe (strain 972 / ATCC 24843) GN=SPBC1773.06c PE=3 SV=1
Rsol08g6722.t1	hypothetical protein
Rsol08g11473.t1	Retrotransposable element Tf2 155 kDa protein type 1 OS=Schizosaccharomyces pombe (strain 972 / ATCC 24843) GN=Tf2-1 PE=4 SV=1
Rsol08g12811.t1	hypothetical protein
Rsol08g5895.t1	hypothetical protein
Rsol08g5104.t1_CDS	unknown
Rsol08g9887.t1	hypothetical protein
Rsol08g11005.t1	Retrotransposable element Tf2 155 kDa protein type 1 OS=Schizosaccharomyces pombe (strain 972 / ATCC 24843) GN=Tf2-1 PE=4 SV=1
Rsol08g11128.t1	Transposon Ty3-I Gag-Pol polyprotein OS=Saccharomyces cerevisiae (strain ATCC 204508 / S288c) GN=TY3B-I PE=3 SV=2
Rsol08g7852.t1	K01740 O-acetylhomoserine (thiol)-lyase
Rsol08g12829.t1	hypothetical protein
Rsol08g3667.t1	Carboxylesterase B OS=Mycobacterium tuberculosis GN=caeB PE=3 SV=1
Rsol08g9312.t1	hypothetical protein
Rsol08g10889.t1_CDS	unknown
Rsol08g11905.t1	hypothetical protein
Rsol08g6527.t1	hypothetical protein
Rsol08g11185.t1	hypothetical protein
Rsol08g11193.t1	hypothetical protein
Rsol08g11590.t1_CDS	unknown
Rsol08g6585.t1_CDS	unknown
Rsol08g10499.t1	Uncharacterized WD repeat-containing protein alr3466 OS=Nostoc sp. (strain PCC 7120 / UTEX 2576) GN=alr3466 PE=4 SV=1
Rsol08g10599.t1	Retrovirus-related Pol polyprotein from transposon 17.6 OS=Drosophila melanogaster GN=pol PE=4 SV=1
Rsol08g7523.t1	hypothetical protein
Rsol08g12764.t1	hypothetical protein
Rsol08g10351.t1	hypothetical protein
Rsol08g11843.t1	hypothetical protein
Rsol08g12562.t1	hypothetical protein
Rsol08g1553.t1	hypothetical protein
Rsol08g11779.t1_CDS	unknown
Rsol08g12385.t1_CDS	unknown
Rsol08g9428.t1	hypothetical protein
Rsol08g10888.t1	Retrotransposable element Tf2 155 kDa protein type 1 OS=Schizosaccharomyces pombe (strain 972 / ATCC 24843) GN=Tf2-1 PE=4 SV=1
Rsol08g7652.t1	hypothetical protein
Rsol08g5031.t1	hypothetical protein
Rsol08g11737.t1_CDS	unknown
Rsol08g11761.t1_CDS	unknown
Rsol08g9175.t1	hypothetical protein
Rsol08g11725.t1	hypothetical protein
Rsol08g12212.t1	hypothetical protein
Rsol08g12526.t1	hypothetical protein
Rsol08g12129.t1	Retrotransposable element Tf2 155 kDa protein type 1 OS=Schizosaccharomyces pombe (strain 972 / ATCC 24843) GN=Tf2-1 PE=4 SV=1
Rsol08g12968.t1	hypothetical protein
Rsol08g9066.t1_CDS	unknown
Rsol08g11084.t1	hypothetical protein
Rsol08g12189.t1	Calcium-independent phospholipase A2-gamma OS=Mus musculus GN=Pnpla8 PE=2 SV=1
Rsol08g7462.t1	hypothetical protein
Rsol08g10759.t1	ATP-dependent bile acid permease OS=Saccharomyces cerevisiae (strain ATCC 204508 / S288c) GN=YBT1 PE=1 SV=2
Rsol08g10358.t1	hypothetical protein
Rsol08g11783.t1_CDS	unknown
Rsol08g12165.t1	hypothetical protein
Rsol08g9800.t1_CDS	unknown
Rsol08g11906.t1	Cellulose-growth-specific protein OS=Agaricus bisporus GN=cel1 PE=3 SV=1
Rsol08g11152.t1_CDS	unknown
Rsol08g10867.t1	Vegetative incompatibility protein HET-E-1 OS=Podospora anserina GN=HET-E1 PE=4 SV=1
Rsol08g10601.t1	hypothetical protein
Rsol08g12627.t1	hypothetical protein
Rsol08g11920.t1_CDS	unknown
Rsol08g12154.t1_CDS	unknown
Rsol08g12645.t1	hypothetical protein
Rsol08g12114.t1	hypothetical protein
Rsol08g1408.t1_CDS	unknown
Rsol08g11567.t1	hypothetical protein
Rsol08g7921.t1	hypothetical protein
Rsol08g8507.t1	hypothetical protein
Rsol08g10822.t1	hypothetical protein
Rsol08g12323.t1_CDS	unknown
Rsol08g10569.t1	Uncharacterized WD repeat-containing protein alr3466 OS=Nostoc sp. (strain PCC 7120 / UTEX 2576) GN=alr3466 PE=4 SV=1
Rsol08g9358.t1	Uncharacterized oxidoreductase C736.13 OS=Schizosaccharomyces pombe (strain 972 / ATCC 24843) GN=SPCC736.13 PE=3 SV=1
Rsol08g7734.t1	hypothetical protein
Rsol08g12771.t1	Retrotransposon-derived protein PEG10 OS=Mus musculus GN=Peg10 PE=1 SV=2
Rsol08g10908.t1_CDS	unknown
Rsol08g6507.t1	hypothetical protein
Rsol08g11469.t1	hypothetical protein
Rsol08g10992.t1	hypothetical protein
Rsol08g6440.t1	hypothetical protein
Rsol08g12505.t1	Uncharacterized WD repeat-containing protein alr3466 OS=Nostoc sp. (strain PCC 7120 / UTEX 2576) GN=alr3466 PE=4 SV=1
Rsol08g11051.t1	Transposon Ty3-G Gag-Pol polyprotein OS=Saccharomyces cerevisiae (strain ATCC 204508 / S288c) GN=TY3B-G PE=1 SV=3
Rsol08g12712.t1	hypothetical protein
Rsol08g4495.t1_CDS	unknown
Rsol08g828.t1_CDS	unknown
Rsol08g11124.t1	hypothetical protein
Rsol08g11662.t1_CDS	unknown
Rsol08g6463.t1_CDS	unknown
Rsol08g7624.t1	hypothetical protein
Rsol08g7779.t1_CDS	unknown
Rsol08g10770.t1	hypothetical protein
Rsol08g11070.t1	Retrotransposon-derived protein PEG10 OS=Homo sapiens GN=PEG10 PE=1 SV=2
Rsol08g12756.t1	hypothetical protein
Rsol08g2825.t1	ATP-binding cassette transporter abc4 OS=Schizosaccharomyces pombe (strain 972 / ATCC 24843) GN=abc4 PE=3 SV=1
Rsol08g11652.t1	hypothetical protein
Rsol08g11196.t1	hypothetical protein
Rsol08g8575.t1	Subtilisin-like serine protease pepC OS=Aspergillus niger GN=pepC PE=3 SV=1
Rsol08g11935.t1_CDS	unknown
Rsol08g9804.t1	Vegetative incompatibility protein HET-E-1 OS=Podospora anserina GN=HET-E1 PE=4 SV=1
Rsol08g12899.t1_CDS	unknown
Rsol08g61.t1	hypothetical protein
Rsol08g12970.t1	hypothetical protein
Rsol08g4585.t1	hypothetical protein
Rsol08g9189.t1_CDS	unknown
Rsol08g10350.t1	hypothetical protein
Rsol08g9815.t1	hypothetical protein
Rsol08g11075.t1_CDS	unknown
Rsol08g8136.t1	hypothetical protein
Rsol08g12567.t1	hypothetical protein
Rsol08g10585.t1	hypothetical protein
Rsol08g10434.t1	hypothetical protein
Rsol08g8861.t1	Kinesin light chain OS=Drosophila melanogaster GN=Klc PE=1 SV=1
Rsol08g12859.t1	hypothetical protein
Rsol08g10879.t1	hypothetical protein
Rsol08g8037.t1	hypothetical protein
Rsol08g10765.t1_CDS	unknown
Rsol08g11419.t1_CDS	unknown
Rsol08g8390.t1_CDS	unknown
Rsol08g12358.t1_CDS	unknown
Rsol08g11790.t1_CDS	unknown
Rsol08g12425.t1_CDS	unknown
Rsol08g11937.t1	Zinc-type alcohol dehydrogenase-like protein C1773.06c OS=Schizosaccharomyces pombe (strain 972 / ATCC 24843) GN=SPBC1773.06c PE=3 SV=1
Rsol08g11153.t1	Retrotransposable element Tf2 155 kDa protein type 3 OS=Schizosaccharomyces pombe (strain 972 / ATCC 24843) GN=Tf2-11 PE=4 SV=1
Rsol08g7489.t1	K02999 DNA-directed RNA polymerase I subunit A1
Rsol08g10472.t1_CDS	unknown
Rsol08g2918.t1	hypothetical protein
Rsol08g9401.t1	hypothetical protein
Rsol08g11191.t1_CDS	unknown
Rsol08g9031.t1_CDS	unknown
Rsol08g11195.t1	hypothetical protein
Rsol08g12972.t1	hypothetical protein
Rsol08g11538.t1	hypothetical protein
Rsol08g432.t1	Sedoheptulose 1,7-bisphosphatase OS=Saccharomyces cerevisiae (strain ATCC 204508 / S288c) GN=SHB17 PE=1 SV=1
Rsol08g10473.t1_CDS	unknown
Rsol08g6035.t1	Probable feruloyl esterase B-2 OS=Aspergillus oryzae (strain ATCC 42149 / RIB 40) GN=faeB-2 PE=3 SV=1
Rsol08g12414.t1_CDS	unknown
Rsol08g11361.t1	Mitochondrial uncoupling protein 4 OS=Arabidopsis thaliana GN=PUMP4 PE=2 SV=1
Rsol08g8576.t1_CDS	unknown
Rsol08g12228.t1	hypothetical protein
Rsol08g3710.t1_CDS	unknown
Rsol08g12378.t1	hypothetical protein
Rsol08g11043.t1	hypothetical protein
Rsol08g10893.t1_CDS	unknown
Rsol08g11946.t1_CDS	unknown
Rsol08g11675.t1_CDS	unknown
Rsol08g10955.t1	hypothetical protein
Rsol08g11822.t1_CDS	unknown
Rsol08g12078.t1	hypothetical protein
Rsol08g11079.t1_CDS	unknown
Rsol08g12760.t1	hypothetical protein
Rsol08g8218.t1	hypothetical protein
Rsol08g10993.t1	hypothetical protein
Rsol08g11127.t1_CDS	unknown
Rsol08g12889.t1	hypothetical protein
Rsol08g12442.t1	hypothetical protein
Rsol08g10544.t1_CDS	unknown
Rsol08g12166.t1_CDS	unknown
Rsol08g12389.t1	Retrotransposable element Tf2 155 kDa protein type 3 OS=Schizosaccharomyces pombe (strain 972 / ATCC 24843) GN=Tf2-11 PE=4 SV=1
Rsol08g10541.t1_CDS	unknown
Rsol08g10342.t1	hypothetical protein
Rsol08g11142.t1	hypothetical protein
Rsol08g11402.t1_CDS	unknown
Rsol08g12882.t1	hypothetical protein
Rsol08g8347.t1_CDS	unknown
Rsol08g2070.t1	hypothetical protein
Rsol08g11155.t1	hypothetical protein
Rsol08g12705.t1_CDS	unknown
Rsol08g1682.t1	hypothetical protein
Rsol08g11475.t1	Retrotransposable element Tf2 155 kDa protein type 3 OS=Schizosaccharomyces pombe (strain 972 / ATCC 24843) GN=Tf2-11 PE=4 SV=1
Rsol08g11382.t1	hypothetical protein
Rsol08g11447.t1	hypothetical protein
Rsol08g10787.t1	hypothetical protein
Rsol08g10485.t1	Retrotransposable element Tf2 155 kDa protein type 1 OS=Schizosaccharomyces pombe (strain 972 / ATCC 24843) GN=Tf2-1 PE=4 SV=1
Rsol08g4987.t1	Retrotransposable element Tf2 155 kDa protein type 1 OS=Schizosaccharomyces pombe (strain 972 / ATCC 24843) GN=Tf2-1 PE=4 SV=1
Rsol08g9485.t1	O-methylsterigmatocystin oxidoreductase OS=Aspergillus flavus (strain ATCC 200026 / FGSC A1120 / NRRL 3357 / JCM 12722 / SRRC 167) GN=ordA PE=2 SV=1
Rsol08g11845.t1	Chitin deacetylase OS=Amylomyces rouxii PE=1 SV=1
Rsol08g12522.t1_CDS	unknown
Rsol08g12465.t1	Calcium-independent phospholipase A2-gamma OS=Mus musculus GN=Pnpla8 PE=2 SV=1
Rsol08g12479.t1_CDS	unknown
Rsol08g11229.t1_CDS	unknown
Rsol08g10517.t1	26S proteasome non-ATPase regulatory subunit 10 OS=Homo sapiens GN=PSMD10 PE=1 SV=1
Rsol08g8561.t1	hypothetical protein
Rsol08g7089.t1	hypothetical protein
Rsol08g9425.t1	hypothetical protein
Rsol08g12423.t1	hypothetical protein
Rsol08g2071.t1_CDS	unknown
Rsol08g12415.t1_CDS	unknown
Rsol08g12697.t1_CDS	unknown
Rsol08g11642.t1	Retrotransposable element Tf2 155 kDa protein type 1 OS=Schizosaccharomyces pombe (strain 972 / ATCC 24843) GN=Tf2-1 PE=4 SV=1
Rsol08g10559.t1_CDS	unknown
Rsol08g11696.t1	hypothetical protein
Rsol08g12374.t1	hypothetical protein
Rsol08g12330.t1	hypothetical protein
Rsol08g12199.t1	hypothetical protein
Rsol08g11664.t1	Retrotransposable element Tf2 155 kDa protein type 1 OS=Schizosaccharomyces pombe (strain 972 / ATCC 24843) GN=Tf2-1 PE=4 SV=1
Rsol08g11031.t1	hypothetical protein
Rsol08g3653.t1	Protein phosphatase 2C homolog 1 OS=Saccharomyces cerevisiae (strain ATCC 204508 / S288c) GN=PTC1 PE=1 SV=1
Rsol08g11380.t1_CDS	unknown
Rsol08g11728.t1	Putative nuclease HARBI1 OS=Mus musculus GN=Harbi1 PE=2 SV=1
Rsol08g11623.t1_CDS	unknown
Rsol08g11525.t1	L-aminoadipate-semialdehyde dehydrogenase OS=Saccharomyces cerevisiae (strain ATCC 204508 / S288c) GN=LYS2 PE=1 SV=2
Rsol08g12575.t1	hypothetical protein
Rsol08g10767.t1_CDS	unknown
Rsol08g2857.t1	hypothetical protein
Rsol08g11614.t1_CDS	unknown
Rsol08g5333.t1	Retrotransposable element Tf2 155 kDa protein type 1 OS=Schizosaccharomyces pombe (strain 972 / ATCC 24843) GN=Tf2-1 PE=4 SV=1
Rsol08g8738.t1	hypothetical protein
Rsol08g3239.t1	hypothetical protein
Rsol08g10906.t1	Retrotransposable element Tf2 155 kDa protein type 1 OS=Schizosaccharomyces pombe (strain 972 / ATCC 24843) GN=Tf2-1 PE=4 SV=1
Rsol08g10349.t1	hypothetical protein
Rsol08g12530.t1	hypothetical protein
Rsol08g12914.t1	hypothetical protein
Rsol08g7090.t1	hypothetical protein
Rsol08g12210.t1	hypothetical protein
Rsol08g12180.t1	K00765 ATP phosphoribosyltransferase
Rsol08g10233.t1	hypothetical protein
Rsol08g10801.t1	Extracellular metalloproteinase MEP OS=Magnaporthe oryzae (strain 70-15 / ATCC MYA-4617 / FGSC 8958) GN=MEP PE=2 SV=1
Rsol08g11247.t1_CDS	unknown
Rsol08g12689.t1	hypothetical protein
Rsol08g11510.t1	hypothetical protein
Rsol08g12774.t1	Retrotransposable element Tf2 155 kDa protein type 1 OS=Schizosaccharomyces pombe (strain 972 / ATCC 24843) GN=Tf2-1 PE=4 SV=1
Rsol08g12626.t1_CDS	unknown
Rsol08g12391.t1	hypothetical protein
Rsol08g8680.t1_CDS	unknown
Rsol08g12383.t1	hypothetical protein
Rsol08g8496.t1	hypothetical protein
Rsol08g11253.t1	Retrotransposon-derived protein PEG10 OS=Mus musculus GN=Peg10 PE=1 SV=2
Rsol08g8096.t1	hypothetical protein
Rsol08g1806.t1	Formin-like protein 13 OS=Arabidopsis thaliana GN=FH13 PE=2 SV=3
Rsol08g12924.t1	hypothetical protein
Rsol08g9494.t1	hypothetical protein
Rsol08g7777.t1	Golgi apparatus membrane protein TVP38 OS=Coprinopsis cinerea (strain Okayama-7 / 130 / ATCC MYA-4618 / FGSC 9003) GN=TVP38 PE=3 SV=1
Rsol08g4443.t1	hypothetical protein
Rsol08g12317.t1	Retrotransposable element Tf2 155 kDa protein type 1 OS=Schizosaccharomyces pombe (strain 972 / ATCC 24843) GN=Tf2-1 PE=4 SV=1
Rsol08g12720.t1_CDS	unknown
Rsol08g10034.t1	Retrotransposable element Tf2 155 kDa protein type 1 OS=Schizosaccharomyces pombe (strain 972 / ATCC 24843) GN=Tf2-1 PE=4 SV=1
Rsol08g8380.t1_CDS	unknown
Rsol08g12673.t1	hypothetical protein
Rsol08g8609.t1	hypothetical protein
Rsol08g10985.t1_CDS	unknown
Rsol08g2649.t1	hypothetical protein
Rsol08g12790.t1	hypothetical protein
Rsol08g8819.t1	Alcohol oxidase OS=Candida boidinii GN=AOD1 PE=1 SV=1
Rsol08g12087.t1	hypothetical protein
Rsol08g3587.t1	High-affinity methionine permease OS=Saccharomyces cerevisiae (strain ATCC 204508 / S288c) GN=MUP1 PE=1 SV=1
Rsol08g9988.t1	hypothetical protein
Rsol08g7535.t1	hypothetical protein
Rsol08g9982.t1	hypothetical protein
Rsol08g11710.t1_CDS	unknown
Rsol08g11856.t1	hypothetical protein
Rsol08g10710.t1_CDS	unknown
Rsol08g12588.t1	Mitogen-activated protein kinase kinase kinase 15 OS=Mus musculus GN=Map3k15 PE=3 SV=1
Rsol08g11626.t1	hypothetical protein
Rsol08g11665.t1	hypothetical protein
Rsol08g11604.t1_CDS	unknown
Rsol08g11053.t1_CDS	unknown
Rsol08g5648.t1	K13338 peroxin-1
Rsol08g12351.t1_CDS	unknown
Rsol08g7742.t1	hypothetical protein
Rsol08g9123.t1	hypothetical protein
Rsol08g7494.t1	Uncharacterized WD repeat-containing protein alr3466 OS=Nostoc sp. (strain PCC 7120 / UTEX 2576) GN=alr3466 PE=4 SV=1
Rsol08g9274.t1	Sterol 3-beta-glucosyltransferase OS=Komagataella pastoris (strain GS115 / ATCC 20864) GN=ATG26 PE=3 SV=1
Rsol08g10761.t1	hypothetical protein
Rsol08g10053.t1	hypothetical protein
Rsol08g9119.t1	hypothetical protein
Rsol08g11521.t1	hypothetical protein
Rsol08g11445.t1	hypothetical protein
Rsol08g12347.t1_CDS	unknown
Rsol08g11373.t1	hypothetical protein
Rsol08g12038.t1_CDS	unknown
Rsol08g10786.t1	hypothetical protein
Rsol08g2838.t1	hypothetical protein
Rsol08g12704.t1	hypothetical protein
Rsol08g12289.t1	Retrotransposable element Tf2 155 kDa protein type 1 OS=Schizosaccharomyces pombe (strain 972 / ATCC 24843) GN=Tf2-1 PE=4 SV=1
Rsol08g12700.t1	Retrotransposable element Tf2 155 kDa protein type 1 OS=Schizosaccharomyces pombe (strain 972 / ATCC 24843) GN=Tf2-1 PE=4 SV=1
Rsol08g10793.t1	Retrotransposable element Tf2 155 kDa protein type 1 OS=Schizosaccharomyces pombe (strain 972 / ATCC 24843) GN=Tf2-1 PE=4 SV=1
Rsol08g8497.t1_CDS	unknown
Rsol08g10590.t1	Retrotransposable element Tf2 155 kDa protein type 1 OS=Schizosaccharomyces pombe (strain 972 / ATCC 24843) GN=Tf2-1 PE=4 SV=1
Rsol08g10339.t1	Uncharacterized transporter C11D3.06 OS=Schizosaccharomyces pombe (strain 972 / ATCC 24843) GN=SPAC11D3.06 PE=3 SV=1
Rsol08g12781.t1_CDS	unknown
Rsol08g11794.t1	Vegetative incompatibility protein HET-E-1 OS=Podospora anserina GN=HET-E1 PE=4 SV=1
Rsol08g10632.t1	predicted NTPase (NACHT family)
Rsol08g12628.t1	Retrotransposable element Tf2 155 kDa protein type 2 OS=Schizosaccharomyces pombe (strain 972 / ATCC 24843) GN=Tf2-7 PE=4 SV=1
Rsol08g10566.t1	Retrotransposable element Tf2 155 kDa protein type 3 OS=Schizosaccharomyces pombe (strain 972 / ATCC 24843) GN=Tf2-11 PE=4 SV=1
Rsol08g11908.t1	hypothetical protein
Rsol08g11595.t1_CDS	unknown
Rsol08g6578.t1	Putative amidase C550.07 OS=Schizosaccharomyces pombe (strain 972 / ATCC 24843) GN=SPCC550.07 PE=3 SV=1
Rsol08g11532.t1	Extracellular metalloproteinase 4 OS=Arthroderma otae (strain ATCC MYA-4605 / CBS 113480) GN=MEP4 PE=3 SV=2
Rsol08g11479.t1	hypothetical protein
Rsol08g8181.t1	hypothetical protein
Rsol08g12874.t1	hypothetical protein
Rsol08g11041.t1	Retrotransposable element Tf2 155 kDa protein type 1 OS=Schizosaccharomyces pombe (strain 972 / ATCC 24843) GN=Tf2-1 PE=4 SV=1
Rsol08g12802.t1	Serine/threonine-protein kinase mph1 OS=Schizosaccharomyces pombe (strain 972 / ATCC 24843) GN=mph1 PE=2 SV=1
Rsol08g12099.t1	Tyrosine-protein kinase SPK-1 OS=Dugesia tigrina PE=2 SV=1
Rsol08g1223.t1	hypothetical protein
Rsol08g1397.t1	hypothetical protein
Rsol08g10757.t1_CDS	unknown
Rsol08g8007.t1	hypothetical protein
Rsol08g11513.t1	Vegetative incompatibility protein HET-E-1 OS=Podospora anserina GN=HET-E1 PE=4 SV=1
Rsol08g10760.t1	Uncharacterized protein HI_0077 OS=Haemophilus influenzae (strain ATCC 51907 / DSM 11121 / KW20 / Rd) GN=HI_0077 PE=4 SV=1
Rsol08g12594.t1_CDS	unknown
Rsol08g11087.t1	hypothetical protein
Rsol08g12583.t1	K00632 acetyl-CoA acyltransferase
Rsol08g12865.t1	hypothetical protein
Rsol08g11223.t1_CDS	unknown
Rsol08g12585.t1	hypothetical protein
Rsol08g11337.t1_CDS	unknown
Rsol08g10756.t1_CDS	unknown
Rsol08g11765.t1_CDS	unknown
Rsol08g11074.t1_CDS	unknown
Rsol08g10711.t1	hypothetical protein
Rsol08g12040.t1_CDS	unknown
Rsol08g8204.t1	Rho-associated protein kinase let-502 OS=Caenorhabditis elegans GN=let-502 PE=1 SV=1
Rsol08g1318.t1	Cytochrome P450 1A2 OS=Cavia porcellus GN=CYP1A2 PE=2 SV=1
Rsol08g12862.t1	Thaumatin-like protein 1 OS=Pyrus pyrifolia GN=TL1 PE=1 SV=1
Rsol08g5710.t1_CDS	unknown
Rsol08g7408.t1	O-methylsterigmatocystin oxidoreductase OS=Aspergillus flavus (strain ATCC 200026 / FGSC A1120 / NRRL 3357 / JCM 12722 / SRRC 167) GN=ordA PE=2 SV=1
Rsol08g12520.t1	hypothetical protein
Rsol08g10660.t1	hypothetical protein
Rsol08g11807.t1	Cytochrome P450 3A6 OS=Oryctolagus cuniculus GN=CYP3A6 PE=2 SV=2
Rsol08g12599.t1_CDS	unknown
Rsol08g3160.t1	hypothetical protein
Rsol08g11850.t1	Delta(3,5)-Delta(2,4)-dienoyl-CoA isomerase, mitochondrial OS=Mus musculus GN=Ech1 PE=2 SV=1
Rsol08g4150.t1	Vegetative incompatibility protein HET-E-1 OS=Podospora anserina GN=HET-E1 PE=4 SV=1
Rsol08g12962.t1	hypothetical protein
Rsol08g10877.t1_CDS	unknown
Rsol08g12291.t1	hypothetical protein
Rsol08g10897.t1	Retrotransposable element Tf2 155 kDa protein type 3 OS=Schizosaccharomyces pombe (strain 972 / ATCC 24843) GN=Tf2-11 PE=4 SV=1
Rsol08g9071.t1	hypothetical protein
Rsol08g9994.t1	Cytochrome P450 3A11 OS=Mus musculus GN=Cyp3a11 PE=1 SV=1
Rsol08g12636.t1	hypothetical protein
Rsol08g9154.t1	Uncharacterized protein YMR178W OS=Saccharomyces cerevisiae (strain ATCC 204508 / S288c) GN=YMR178W PE=1 SV=1
Rsol08g12563.t1	hypothetical protein
Rsol08g3021.t1	K00749 alpha-1,3-glucan synthase
Rsol08g7503.t1	hypothetical protein
Rsol08g10890.t1_CDS	unknown
Rsol08g12209.t1	K01426 amidase
Rsol08g9472.t1	hypothetical protein
Rsol08g10907.t1_CDS	unknown
Rsol08g12685.t1	Phosphate-repressible phosphate permease OS=Neurospora crassa (strain ATCC 24698 / 74-OR23-1A / CBS 708.71 / DSM 1257 / FGSC 987) GN=pho-4 PE=3 SV=1
Rsol08g12387.t1	hypothetical protein
Rsol08g11261.t1_CDS	unknown
Rsol08g11346.t1	hypothetical protein
Rsol08g11061.t1	Uncharacterized WD repeat-containing protein alr3466 OS=Nostoc sp. (strain PCC 7120 / UTEX 2576) GN=alr3466 PE=4 SV=1
Rsol08g12257.t1	hypothetical protein
Rsol08g8835.t1	hypothetical protein
Rsol08g11648.t1	hypothetical protein
Rsol08g12531.t1	hypothetical protein
Rsol08g8378.t1	hypothetical protein
Rsol08g9109.t1	Diacetyl reductase [(S)-acetoin forming] OS=Klebsiella pneumoniae GN=budC PE=1 SV=2
Rsol08g2079.t1	hypothetical protein
Rsol08g8734.t1	Plasma membrane ATPase 4 OS=Nicotiana plumbaginifolia GN=PMA4 PE=2 SV=1
Rsol08g11198.t1_CDS	unknown
Rsol08g12350.t1_CDS	unknown
Rsol08g12046.t1	hypothetical protein
Rsol08g7956.t1	Proteinase R OS=Tritirachium album GN=PROR PE=1 SV=1
Rsol08g11998.t1	Retrotransposable element Tf2 155 kDa protein type 1 OS=Schizosaccharomyces pombe (strain 972 / ATCC 24843) GN=Tf2-1 PE=4 SV=1
Rsol08g11723.t1_CDS	unknown
Rsol08g12809.t1	hypothetical protein
Rsol08g9501.t1_CDS	unknown
Rsol08g11767.t1_CDS	unknown
Rsol08g4535.t1	hypothetical protein
Rsol08g11672.t1	Retrotransposon-derived protein PEG10 OS=Homo sapiens GN=PEG10 PE=1 SV=2
Rsol08g6143.t1	Alcohol dehydrogenase 2 OS=Candida albicans (strain SC5314 / ATCC MYA-2876) GN=ADH2 PE=1 SV=1
Rsol08g9566.t1	Uncharacterized protein C24H6.11c OS=Schizosaccharomyces pombe (strain 972 / ATCC 24843) GN=SPAC24H6.11c PE=4 SV=1
Rsol08g6142.t1	Alcohol dehydrogenase 1 OS=Neurospora crassa (strain ATCC 24698 / 74-OR23-1A / CBS 708.71 / DSM 1257 / FGSC 987) GN=adh-1 PE=3 SV=1
Rsol08g11317.t1	hypothetical protein
Rsol08g12919.t1	hypothetical protein
Rsol08g151.t1	hypothetical protein
Rsol08g12903.t1	Retrotransposable element Tf2 155 kDa protein type 1 OS=Schizosaccharomyces pombe (strain 972 / ATCC 24843) GN=Tf2-1 PE=4 SV=1
Rsol08g11788.t1_CDS	unknown
Rsol08g5236.t1	hypothetical protein
Rsol08g7871.t1	hypothetical protein
Rsol08g9919.t1	hypothetical protein
Rsol08g3038.t1_CDS	unknown
Rsol08g9995.t1	Uncharacterized oxidoreductase YajO OS=Escherichia coli (strain K12) GN=yajO PE=3 SV=2
Rsol08g12578.t1	Siderophore iron transporter 3 OS=Schizosaccharomyces pombe (strain 972 / ATCC 24843) GN=str3 PE=1 SV=1
Rsol08g11433.t1	hypothetical protein
Rsol08g7926.t1	hypothetical protein
Rsol08g8850.t1	hypothetical protein
Rsol08g10928.t1	hypothetical protein
Rsol08g11821.t1	hypothetical protein
Rsol08g11960.t1	hypothetical protein
Rsol08g12670.t1	hypothetical protein
Rsol08g11778.t1	hypothetical protein
Rsol08g11036.t1_CDS	unknown
Rsol08g12137.t1	Vacuolar protein sorting-associated protein 28 OS=Dictyostelium discoideum GN=vps28 PE=3 SV=1
Rsol08g2441.t1	hypothetical protein
Rsol08g12252.t1_CDS	unknown
Rsol08g11101.t1	hypothetical protein
Rsol08g9190.t1	Bifunctional P-450:NADPH-P450 reductase OS=Fusarium oxysporum GN=CYP505 PE=1 SV=1
Rsol08g11319.t1_CDS	unknown
Rsol08g10032.t1	Protein transport protein SEC31 OS=Coccidioides immitis (strain RS) GN=SEC31 PE=3 SV=1
Rsol08g5525.t1	hypothetical protein
Rsol08g12336.t1	hypothetical protein
Rsol08g11480.t1	Uncharacterized WD repeat-containing protein alr2800 OS=Nostoc sp. (strain PCC 7120 / UTEX 2576) GN=alr2800 PE=4 SV=1
Rsol08g12475.t1_CDS	unknown
Rsol08g12843.t1_CDS	unknown
Rsol08g12755.t1	hypothetical protein
Rsol08g12353.t1_CDS	unknown
Rsol08g10562.t1	hypothetical protein
Rsol08g11916.t1	hypothetical protein
Rsol08g12951.t1	hypothetical protein
Rsol08g11111.t1	hypothetical protein
Rsol08g11743.t1	hypothetical protein
Rsol08g10863.t1	hypothetical protein
Rsol08g12853.t1	hypothetical protein
Rsol08g8531.t1_CDS	unknown
Rsol08g11603.t1	Retrotransposable element Tf2 155 kDa protein type 1 OS=Schizosaccharomyces pombe (strain 972 / ATCC 24843) GN=Tf2-1 PE=4 SV=1
Rsol08g12483.t1	Retrotransposable element Tf2 155 kDa protein type 1 OS=Schizosaccharomyces pombe (strain 972 / ATCC 24843) GN=Tf2-1 PE=4 SV=1
Rsol08g8857.t1	hypothetical protein
Rsol08g11303.t1	hypothetical protein
Rsol08g2985.t1	hypothetical protein
Rsol08g11857.t1	Retrotransposable element Tf2 155 kDa protein type 1 OS=Schizosaccharomyces pombe (strain 972 / ATCC 24843) GN=Tf2-1 PE=4 SV=1
Rsol08g11904.t1	Uncharacterized WD repeat-containing protein alr2800 OS=Nostoc sp. (strain PCC 7120 / UTEX 2576) GN=alr2800 PE=4 SV=1
Rsol08g12324.t1	hypothetical protein
Rsol08g11175.t1_CDS	unknown
Rsol08g8550.t1	hypothetical protein
Rsol08g9981.t1	hypothetical protein
Rsol08g11838.t1	Vegetative incompatibility protein HET-E-1 OS=Podospora anserina GN=HET-E1 PE=4 SV=1
Rsol08g4604.t1_CDS	unknown
Rsol08g12454.t1	hypothetical protein
Rsol08g11548.t1	hypothetical protein
Rsol08g10739.t1	hypothetical protein
Rsol08g12331.t1	hypothetical protein
Rsol08g937.t1	hypothetical protein
Rsol08g10560.t1_CDS	unknown
Rsol08g9313.t1	hypothetical protein
Rsol08g10913.t1_CDS	unknown
Rsol08g11933.t1	hypothetical protein
Rsol08g11784.t1	hypothetical protein
Rsol08g12402.t1_CDS	unknown
Rsol08g6723.t1	Vegetative incompatibility protein HET-E-1 OS=Podospora anserina GN=HET-E1 PE=4 SV=1
Rsol08g8381.t1	Retrotransposon-derived protein PEG10 OS=Mus musculus GN=Peg10 PE=1 SV=2
Rsol08g9601.t1	hypothetical protein
Rsol08g8220.t1	hypothetical protein
Rsol08g12922.t1	hypothetical protein
Rsol08g12066.t1	hypothetical protein
Rsol08g11243.t1	Uncharacterized WD repeat-containing protein alr2800 OS=Nostoc sp. (strain PCC 7120 / UTEX 2576) GN=alr2800 PE=4 SV=1
Rsol08g11077.t1	hypothetical protein
Rsol08g11961.t1	hypothetical protein
Rsol08g12947.t1	Uncharacterized WD repeat-containing protein alr2800 OS=Nostoc sp. (strain PCC 7120 / UTEX 2576) GN=alr2800 PE=4 SV=1
Rsol08g6763.t1	hypothetical protein
Rsol08g11551.t1_CDS	unknown
Rsol08g10152.t1	Endo-1,4-beta-xylanase C OS=Neosartorya fumigata (strain ATCC MYA-4609 / Af293 / CBS 101355 / FGSC A1100) GN=xlnC PE=2 SV=2
Rsol08g12606.t1_CDS	unknown
Rsol08g9115.t1	hypothetical protein
Rsol08g10140.t1	hypothetical protein
Rsol08g9838.t1_CDS	unknown
Rsol08g7998.t1	K07151 dolichyl-diphosphooligosaccharide--protein glycosyltransferase
Rsol08g7735.t1	hypothetical protein
Rsol08g11617.t1	hypothetical protein
Rsol08g9459.t1	Retrotransposable element Tf2 155 kDa protein type 2 OS=Schizosaccharomyces pombe (strain 972 / ATCC 24843) GN=Tf2-7 PE=4 SV=1
Rsol08g11891.t1	hypothetical protein
Rsol08g7743.t1	hypothetical protein
Rsol08g6628.t1	hypothetical protein
Rsol08g12113.t1	hypothetical protein
Rsol08g12076.t1_CDS	unknown
Rsol08g10789.t1	hypothetical protein
Rsol08g6323.t1	hypothetical protein
Rsol08g8314.t1	Transposon Ty3-G Gag-Pol polyprotein OS=Saccharomyces cerevisiae (strain ATCC 204508 / S288c) GN=TY3B-G PE=1 SV=3
Rsol08g10956.t1	hypothetical protein
Rsol08g8407.t1	hypothetical protein
Rsol08g10984.t1_CDS	unknown
Rsol08g12234.t1	hypothetical protein
Rsol08g11312.t1_CDS	unknown
Rsol08g10788.t1_CDS	unknown
Rsol08g2538.t1_CDS	unknown
Rsol08g6491.t1	hypothetical protein
Rsol08g11369.t1	hypothetical protein
Rsol08g11306.t1	Vegetative incompatibility protein HET-E-1 OS=Podospora anserina GN=HET-E1 PE=4 SV=1
Rsol08g10872.t1	hypothetical protein
Rsol08g12738.t1	hypothetical protein
Rsol08g12938.t1_CDS	unknown
Rsol08g11137.t1	Vegetative incompatibility protein HET-E-1 OS=Podospora anserina GN=HET-E1 PE=4 SV=1
Rsol08g11019.t1	hypothetical protein
Rsol08g11683.t1	hypothetical protein
Rsol08g7676.t1_CDS	unknown
Rsol08g8284.t1	Cytochrome P450 71A19 OS=Arabidopsis thaliana GN=CYP71A19 PE=2 SV=1
Rsol08g11812.t1_CDS	unknown
Rsol08g12135.t1_CDS	unknown
Rsol08g11424.t1	Vegetative incompatibility protein HET-E-1 OS=Podospora anserina GN=HET-E1 PE=4 SV=1
Rsol08g12094.t1	hypothetical protein
Rsol08g12961.t1	hypothetical protein
Rsol08g5533.t1	hypothetical protein
Rsol08g2765.t1	hypothetical protein
Rsol08g12034.t1_CDS	unknown
Rsol08g2021.t1	Vegetative incompatibility protein HET-E-1 OS=Podospora anserina GN=HET-E1 PE=4 SV=1
Rsol08g12438.t1	hypothetical protein
Rsol08g12649.t1_CDS	unknown
Rsol08g11638.t1_CDS	unknown
Rsol08g12667.t1	hypothetical protein
Rsol08g11386.t1	Uncharacterized WD repeat-containing protein alr2800 OS=Nostoc sp. (strain PCC 7120 / UTEX 2576) GN=alr2800 PE=4 SV=1
Rsol08g6270.t1	hypothetical protein
Rsol08g12296.t1	hypothetical protein
Rsol08g11007.t1	hypothetical protein
Rsol08g9275.t1	hypothetical protein
Rsol08g11848.t1_CDS	unknown
Rsol08g11527.t1	Lipase 1 OS=Candida rugosa GN=LIP1 PE=1 SV=3
Rsol08g11184.t1	hypothetical protein
Rsol08g9879.t1	hypothetical protein
Rsol08g6449.t1	hypothetical protein
Rsol08g10873.t1	Uncharacterized WD repeat-containing protein alr3466 OS=Nostoc sp. (strain PCC 7120 / UTEX 2576) GN=alr3466 PE=4 SV=1
Rsol08g10379.t1	Retrotransposable element Tf2 155 kDa protein type 2 OS=Schizosaccharomyces pombe (strain 972 / ATCC 24843) GN=Tf2-7 PE=4 SV=1
Rsol08g10931.t1_CDS	unknown
Rsol08g12681.t1	hypothetical protein
Rsol08g11398.t1	hypothetical protein
Rsol08g11657.t1	hypothetical protein
Rsol08g12037.t1_CDS	unknown
Rsol08g3151.t1	hypothetical protein
Rsol08g10147.t1	hypothetical protein
Rsol08g11945.t1_CDS	unknown
Rsol08g12249.t1_CDS	unknown
Rsol08g12312.t1	hypothetical protein
Rsol08g9143.t1	hypothetical protein
Rsol08g10543.t1_CDS	unknown
Rsol08g11099.t1	Retrotransposable element Tf2 155 kDa protein type 1 OS=Schizosaccharomyces pombe (strain 972 / ATCC 24843) GN=Tf2-1 PE=4 SV=1
Rsol08g12791.t1_CDS	unknown
Rsol08g12854.t1	hypothetical protein
Rsol08g4683.t1	hypothetical protein
Rsol08g10144.t1	hypothetical protein
Rsol08g10892.t1_CDS	unknown
Rsol08g9597.t1	hypothetical protein
Rsol08g9526.t1	hypothetical protein
Rsol08g12873.t1_CDS	unknown
Rsol08g11572.t1	hypothetical protein
Rsol08g11465.t1_CDS	unknown
Rsol08g12417.t1	hypothetical protein
Rsol08g8736.t1	hypothetical protein
Rsol08g8832.t1	hypothetical protein
Rsol08g1932.t1	hypothetical protein
Rsol08g7655.t1	hypothetical protein
Rsol08g11133.t1	hypothetical protein
Rsol08g11263.t1_CDS	unknown
Rsol08g12729.t1	hypothetical protein
Rsol08g10932.t1_CDS	unknown
Rsol08g7667.t1	hypothetical protein
Rsol08g11165.t1	Phosphatidylethanolamine N-methyltransferase OS=Laccaria bicolor (strain S238N-H82 / ATCC MYA-4686) GN=CHO2 PE=3 SV=1
Rsol08g4447.t1	hypothetical protein
Rsol08g11558.t1	Transposon Ty3-G Gag-Pol polyprotein OS=Saccharomyces cerevisiae (strain ATCC 204508 / S288c) GN=TY3B-G PE=1 SV=3
Rsol08g90.t1	hypothetical protein
Rsol08g11072.t1_CDS	unknown
Rsol08g4509.t1	Organic hydroperoxide resistance protein OS=Xanthomonas axonopodis pv. citri (strain 306) GN=ohr PE=3 SV=1
Rsol08g1976.t1	hypothetical protein
Rsol08g12007.t1	Retrovirus-related Pol polyprotein from transposon opus OS=Drosophila melanogaster GN=pol PE=4 SV=1
Rsol08g12139.t1_CDS	unknown
Rsol08g12105.t1_CDS	unknown
Rsol08g12128.t1_CDS	unknown
Rsol08g12482.t1	hypothetical protein
Rsol08g10078.t1_CDS	unknown
Rsol08g6555.t1	hypothetical protein
Rsol08g8245.t1	hypothetical protein
Rsol08g9665.t1	Retrotransposable element Tf2 155 kDa protein type 2 OS=Schizosaccharomyces pombe (strain 972 / ATCC 24843) GN=Tf2-7 PE=4 SV=1
Rsol08g7905.t1	Golgi pH regulator A OS=Homo sapiens GN=GPR89A PE=1 SV=2
Rsol08g12869.t1	K00327 NADPH-ferrihemoprotein reductase
Rsol08g2298.t1	hypothetical protein
Rsol08g12841.t1	Tip elongation aberrant protein 1 OS=Schizosaccharomyces pombe (strain 972 / ATCC 24843) GN=tea1 PE=1 SV=1
Rsol08g95.t1	hypothetical protein
Rsol08g5011.t1	hypothetical protein
Rsol08g11395.t1_CDS	unknown
Rsol08g12784.t1	hypothetical protein
Rsol08g12266.t1	hypothetical protein
Rsol08g5627.t1	hypothetical protein
Rsol08g12893.t1	hypothetical protein
Rsol08g11054.t1	hypothetical protein
Rsol08g11576.t1_CDS	unknown
Rsol08g4357.t1	Canalicular multispecific organic anion transporter 1 OS=Rattus norvegicus GN=Abcc2 PE=2 SV=1
Rsol08g11348.t1_CDS	unknown
Rsol08g12706.t1_CDS	unknown
Rsol08g11270.t1	Retrotransposable element Tf2 155 kDa protein type 2 OS=Schizosaccharomyces pombe (strain 972 / ATCC 24843) GN=Tf2-7 PE=4 SV=1
Rsol08g9949.t1	hypothetical protein
Rsol08g850.t1	Trafficking protein particle complex subunit 2-like protein OS=Mus musculus GN=Trappc2l PE=2 SV=1
Rsol08g12085.t1	hypothetical protein
Rsol08g12816.t1	Retrotransposable element Tf2 155 kDa protein type 1 OS=Schizosaccharomyces pombe (strain 972 / ATCC 24843) GN=Tf2-1 PE=4 SV=1
Rsol08g5332.t1_CDS	unknown
Rsol08g4624.t1	extracellular polygalacturonase, putative
Rsol08g6428.t1	hypothetical protein
Rsol08g11501.t1	hypothetical protein
Rsol08g11586.t1	hypothetical protein
Rsol08g12197.t1	hypothetical protein
Rsol08g11040.t1_CDS	unknown
Rsol08g11214.t1_CDS	unknown
Rsol08g5080.t1	Protein fluG OS=Emericella nidulans (strain FGSC A4 / ATCC 38163 / CBS 112.46 / NRRL 194 / M139) GN=fluG PE=1 SV=1
Rsol08g12808.t1	hypothetical protein
Rsol08g12933.t1	hypothetical protein
Rsol08g10545.t1_CDS	unknown
Rsol08g12618.t1	hypothetical protein
Rsol08g11466.t1	hypothetical protein
Rsol08g12624.t1_CDS	unknown
Rsol08g12946.t1_CDS	unknown
Rsol08g3193.t1	hypothetical protein
Rsol08g12826.t1	hypothetical protein
Rsol08g11524.t1	hypothetical protein
Rsol08g11756.t1	hypothetical protein
Rsol08g5546.t1	Probable protein transport protein Sec61 subunit gamma OS=Schizosaccharomyces pombe (strain 972 / ATCC 24843) GN=sss1 PE=3 SV=1
Rsol08g11492.t1_CDS	unknown
Rsol08g12698.t1	hypothetical protein
Rsol08g12261.t1	Retrotransposable element Tf2 155 kDa protein type 3 OS=Schizosaccharomyces pombe (strain 972 / ATCC 24843) GN=Tf2-11 PE=4 SV=1
Rsol08g8991.t1	hypothetical protein
Rsol08g12579.t1	hypothetical protein
Rsol08g10973.t1	hypothetical protein
Rsol08g9074.t1	hypothetical protein
Rsol08g7334.t1	hypothetical protein
Rsol08g10238.t1	hypothetical protein
Rsol08g12913.t1	hypothetical protein
Rsol08g11624.t1	hypothetical protein
Rsol08g11378.t1	Retrotransposable element Tf2 155 kDa protein type 1 OS=Schizosaccharomyces pombe (strain 972 / ATCC 24843) GN=Tf2-1 PE=4 SV=1
Rsol08g11755.t1	O-methylsterigmatocystin oxidoreductase OS=Aspergillus flavus (strain ATCC 200026 / FGSC A1120 / NRRL 3357 / JCM 12722 / SRRC 167) GN=ordA PE=2 SV=1
Rsol08g11042.t1_CDS	unknown
Rsol08g10592.t1	Wiskott-Aldrich syndrome protein homolog 1 OS=Schizosaccharomyces pombe (strain 972 / ATCC 24843) GN=wsp1 PE=1 SV=3
Rsol08g10035.t1	hypothetical protein
Rsol08g11409.t1	hypothetical protein
Rsol08g12013.t1_CDS	unknown
Rsol08g12945.t1_CDS	unknown
Rsol08g12622.t1_CDS	unknown
Rsol08g821.t1	hypothetical protein
Rsol08g4131.t1_CDS	unknown
Rsol08g6553.t1_CDS	unknown
Rsol08g12672.t1	hypothetical protein
Rsol08g10917.t1	Retrotransposon-derived protein PEG10 OS=Homo sapiens GN=PEG10 PE=1 SV=2
Rsol08g12174.t1	Retrotransposable element Tf2 155 kDa protein type 2 OS=Schizosaccharomyces pombe (strain 972 / ATCC 24843) GN=Tf2-7 PE=4 SV=1
Rsol08g8731.t1	hypothetical protein
Rsol08g12564.t1	K13338 peroxin-1
Rsol08g11450.t1	hypothetical protein
Rsol08g6823.t1	hypothetical protein
Rsol08g10529.t1	hypothetical protein
Rsol08g516.t1	hypothetical protein
Rsol08g11750.t1	Probable serine/threonine-protein kinase PkwA OS=Thermomonospora curvata GN=pkwA PE=3 SV=1
Rsol08g12486.t1	leucine rich repeat containing 32
Rsol08g11188.t1_CDS	unknown
Rsol08g11126.t1	hypothetical protein
Rsol08g11410.t1_CDS	unknown
Rsol08g8083.t1	hypothetical protein
Rsol08g12904.t1	Vegetative incompatibility protein HET-E-1 OS=Podospora anserina GN=HET-E1 PE=4 SV=1
Rsol08g3192.t1	hypothetical protein
Rsol08g12416.t1	Retrotransposable element Tf2 155 kDa protein type 1 OS=Schizosaccharomyces pombe (strain 972 / ATCC 24843) GN=Tf2-1 PE=4 SV=1
Rsol08g12787.t1	hypothetical protein
Rsol08g11400.t1	hypothetical protein
Rsol08g11836.t1_CDS	unknown
Rsol08g12440.t1_CDS	unknown
Rsol08g11403.t1	hypothetical protein
Rsol08g4132.t1_CDS	unknown
Rsol08g12831.t1	hypothetical protein
Rsol08g10640.t1	hypothetical protein
Rsol08g11201.t1_CDS	unknown
Rsol08g3919.t1	Putative voltage-gated potassium channel subunit beta OS=Schizosaccharomyces pombe (strain 972 / ATCC 24843) GN=SPCC965.06 PE=3 SV=1
Rsol08g12523.t1	Putative metal chaperone YciC OS=Bacillus subtilis (strain 168) GN=yciC PE=2 SV=1
Rsol08g11599.t1	hypothetical protein
Rsol08g8681.t1	hypothetical protein
Rsol08g7306.t1_CDS	unknown
Rsol08g10930.t1_CDS	unknown
Rsol08g11189.t1_CDS	unknown
Rsol08g11570.t1	hypothetical protein
Rsol08g11068.t1_CDS	unknown
Rsol08g9931.t1	hypothetical protein
Rsol08g10806.t1_CDS	unknown
Rsol08g3721.t1	hypothetical protein
Rsol08g11546.t1	Uncharacterized WD repeat-containing protein alr3466 OS=Nostoc sp. (strain PCC 7120 / UTEX 2576) GN=alr3466 PE=4 SV=1
Rsol08g149.t1	hypothetical protein
Rsol08g11090.t1	hypothetical protein
Rsol08g12692.t1	hypothetical protein
Rsol08g11754.t1	Retrotransposable element Tf2 155 kDa protein type 2 OS=Schizosaccharomyces pombe (strain 972 / ATCC 24843) GN=Tf2-7 PE=4 SV=1
Rsol08g11190.t1_CDS	unknown
Rsol08g11605.t1_CDS	unknown
Rsol08g10565.t1	Retrotransposable element Tf2 155 kDa protein type 1 OS=Schizosaccharomyces pombe (strain 972 / ATCC 24843) GN=Tf2-1 PE=4 SV=1
Rsol08g12370.t1	hypothetical protein
Rsol08g9837.t1	Retrotransposable element Tf2 155 kDa protein type 1 OS=Schizosaccharomyces pombe (strain 972 / ATCC 24843) GN=Tf2-1 PE=4 SV=1
Rsol08g11498.t1_CDS	unknown
Rsol08g11032.t1	hypothetical protein
Rsol08g11481.t1_CDS	unknown
Rsol08g10792.t1	Retrotransposable element Tf2 155 kDa protein type 3 OS=Schizosaccharomyces pombe (strain 972 / ATCC 24843) GN=Tf2-11 PE=4 SV=1
Rsol08g10084.t1	hypothetical protein
Rsol08g12620.t1_CDS	unknown
Rsol08g10161.t1_CDS	unknown
Rsol08g12682.t1	hypothetical protein
Rsol08g11170.t1_CDS	unknown
Rsol08g3342.t1	K00981 phosphatidate cytidylyltransferase
Rsol08g10589.t1_CDS	unknown
Rsol08g4574.t1_CDS	unknown
Rsol08g8311.t1	hypothetical protein
Rsol08g5767.t1	hypothetical protein
Rsol08g11056.t1	hypothetical protein
Rsol08g11890.t1	Heat shock 70 kDa protein 12A OS=Homo sapiens GN=HSPA12A PE=1 SV=2
Rsol08g9792.t1	hypothetical protein
Rsol08g6533.t1	Serine/threonine-protein kinase mos OS=Asterina pectinifera GN=mos PE=1 SV=1
Rsol08g10036.t1_CDS	unknown
Rsol08g12258.t1	hypothetical protein
Rsol08g12908.t1	hypothetical protein
Rsol08g11290.t1	hypothetical protein
Rsol08g11965.t1	hypothetical protein
Rsol08g11483.t1_CDS	unknown
Rsol08g12036.t1_CDS	unknown
Rsol08g2022.t1_CDS	unknown
Rsol08g12542.t1	Vegetative incompatibility protein HET-E-1 OS=Podospora anserina GN=HET-E1 PE=4 SV=1
Rsol08g8382.t1_CDS	unknown
Rsol08g12080.t1_CDS	unknown
Rsol08g12084.t1	hypothetical protein
Rsol08g8231.t1	hypothetical protein
Rsol08g12404.t1	hypothetical protein
Rsol08g6272.t1	hypothetical protein
Rsol08g11780.t1_CDS	unknown
Rsol08g11977.t1	hypothetical protein
Rsol08g11988.t1	Retrotransposable element Tf2 155 kDa protein type 1 OS=Schizosaccharomyces pombe (strain 972 / ATCC 24843) GN=Tf2-1 PE=4 SV=1
Rsol08g3571.t1	Uncharacterized protein C57A7.05 OS=Schizosaccharomyces pombe (strain 972 / ATCC 24843) GN=SPAC57A7.05 PE=4 SV=1
Rsol08g10815.t1	hypothetical protein
Rsol08g11827.t1	hypothetical protein
Rsol08g11368.t1	Uncharacterized WD repeat-containing protein alr3466 OS=Nostoc sp. (strain PCC 7120 / UTEX 2576) GN=alr3466 PE=4 SV=1
Rsol08g12386.t1_CDS	unknown
Rsol08g9185.t1	Bifunctional P-450:NADPH-P450 reductase OS=Fusarium oxysporum GN=CYP505 PE=1 SV=1
Rsol08g10878.t1_CDS	unknown
Rsol08g12671.t1	Extracellular metalloproteinase mep OS=Colletotrichum graminicola (strain M1.001 / M2 / FGSC 10212) GN=mep PE=2 SV=1
Rsol08g11273.t1	hypothetical protein
Rsol08g12767.t1	hypothetical protein
Rsol08g10160.t1	Retrotransposon-derived protein PEG10 OS=Mus musculus GN=Peg10 PE=1 SV=2
Rsol08g11459.t1_CDS	unknown
Rsol08g10918.t1	hypothetical protein
Rsol08g11887.t1	hypothetical protein
Rsol08g10537.t1_CDS	unknown
Rsol08g11499.t1	Vegetative incompatibility protein HET-E-1 OS=Podospora anserina GN=HET-E1 PE=4 SV=1
Rsol08g10487.t1	hypothetical protein
Rsol08g12110.t1_CDS	unknown
Rsol08g12150.t1	hypothetical protein
Rsol08g5122.t1_CDS	unknown
Rsol08g10493.t1	hypothetical protein
Rsol08g3254.t1	tRNA (guanine(10)-N2)-methyltransferase homolog OS=Mus musculus GN=Trmt11 PE=2 SV=1
Rsol08g11047.t1	hypothetical protein
Rsol08g6795.t1	hypothetical protein
Rsol08g11758.t1_CDS	unknown
Rsol08g3506.t1_CDS	unknown
Rsol08g5229.t1	hypothetical protein
Rsol08g5306.t1	hypothetical protein
Rsol08g8900.t1	hypothetical protein
Rsol08g11423.t1	Retrotransposable element Tf2 155 kDa protein type 1 OS=Schizosaccharomyces pombe (strain 972 / ATCC 24843) GN=Tf2-1 PE=4 SV=1
Rsol08g6469.t1	hypothetical protein
Rsol08g11310.t1	hypothetical protein
Rsol08g10435.t1	Uncharacterized WD repeat-containing protein alr3466 OS=Nostoc sp. (strain PCC 7120 / UTEX 2576) GN=alr3466 PE=4 SV=1
Rsol08g11629.t1_CDS	unknown
Rsol08g1375.t1	hypothetical protein
Rsol08g9534.t1	hypothetical protein
Rsol08g9802.t1	hypothetical protein
Rsol08g9656.t1	epoxide hydrolase domain protein
Rsol08g12555.t1	hypothetical protein
Rsol08g6584.t1	hypothetical protein
Rsol08g11611.t1_CDS	unknown
Rsol08g1077.t1	K00698 chitin synthase
Rsol08g10804.t1_CDS	unknown
Rsol08g12739.t1	hypothetical protein
Rsol08g12027.t1_CDS	unknown
Rsol08g301.t1	hypothetical protein
Rsol08g10476.t1	Retrotransposable element Tf2 155 kDa protein type 3 OS=Schizosaccharomyces pombe (strain 972 / ATCC 24843) GN=Tf2-11 PE=4 SV=1
Rsol08g11199.t1_CDS	unknown
Rsol08g11698.t1_CDS	unknown
Rsol08g3713.t1	hypothetical protein
Rsol08g10015.t1	hypothetical protein
Rsol08g11328.t1	Pc22g04590
Rsol08g11136.t1	Uncharacterized WD repeat-containing protein alr3466 OS=Nostoc sp. (strain PCC 7120 / UTEX 2576) GN=alr3466 PE=4 SV=1
Rsol08g10531.t1	hypothetical protein
Rsol08g2046.t1	similar to retrotransposon protein, putative, Ty1-copia subclass
Rsol08g3205.t1	hypothetical protein
Rsol08g11769.t1_CDS	unknown
Rsol08g11264.t1	hypothetical protein
Rsol08g11057.t1	Uncharacterized WD repeat-containing protein alr3466 OS=Nostoc sp. (strain PCC 7120 / UTEX 2576) GN=alr3466 PE=4 SV=1
Rsol08g9706.t1	Condensin complex subunit 1 OS=Saccharomyces cerevisiae (strain ATCC 204508 / S288c) GN=YCS4 PE=1 SV=1
Rsol08g10763.t1	pectate lyase, putative
Rsol08g12426.t1_CDS	unknown
Rsol08g12861.t1_CDS	unknown
Rsol08g6565.t1	hypothetical protein
Rsol08g11268.t1	hypothetical protein
Rsol08g12568.t1	hypothetical protein
Rsol08g12634.t1_CDS	unknown
Rsol08g3061.t1	hypothetical protein
Rsol08g10864.t1_CDS	unknown
Rsol08g10276.t1	hypothetical protein
Rsol08g12316.t1	Retrotransposable element Tf2 155 kDa protein type 3 OS=Schizosaccharomyces pombe (strain 972 / ATCC 24843) GN=Tf2-11 PE=4 SV=1
Rsol08g9304.t1	3-oxoacyl-[acyl-carrier-protein] reductase FabG OS=Bacillus subtilis (strain 168) GN=fabG PE=3 SV=3
Rsol08g11482.t1_CDS	unknown
Rsol08g12966.t1	hypothetical protein
Rsol08g12363.t1	hypothetical protein
Rsol08g11098.t1	hypothetical protein
Rsol08g7841.t1	Uncharacterized WD repeat-containing protein alr3466 OS=Nostoc sp. (strain PCC 7120 / UTEX 2576) GN=alr3466 PE=4 SV=1
Rsol08g8510.t1	hypothetical protein
Rsol08g5822.t1	2,3-dimethylmalate lyase OS=Eubacterium barkeri GN=Dml PE=1 SV=1
Rsol08g11110.t1_CDS	unknown
Rsol08g11573.t1	hypothetical protein
Rsol08g12141.t1_CDS	unknown
Rsol08g12872.t1	hypothetical protein
Rsol08g12446.t1	hypothetical protein
Rsol08g11670.t1	Superoxide dismutase [Mn], mitochondrial OS=Ganoderma microsporum PE=2 SV=1
Rsol08g11432.t1_CDS	unknown
Rsol08g10561.t1	hypothetical protein
Rsol08g11835.t1	hypothetical protein
Rsol08g10784.t1	mutanase
Rsol08g11870.t1	hypothetical protein
Rsol08g9525.t1	K01613 phosphatidylserine decarboxylase
Rsol08g11138.t1_CDS	unknown
Rsol08g1105.t1	hypothetical protein
Rsol08g214.t1	hypothetical protein
Rsol08g11615.t1	Retrotransposable element Tf2 155 kDa protein type 1 OS=Schizosaccharomyces pombe (strain 972 / ATCC 24843) GN=Tf2-1 PE=4 SV=1
Rsol08g10609.t1	Uncharacterized WD repeat-containing protein alr3466 OS=Nostoc sp. (strain PCC 7120 / UTEX 2576) GN=alr3466 PE=4 SV=1
Rsol08g12050.t1	Zinc-binding alcohol dehydrogenase domain-containing protein cipB OS=Emericella nidulans (strain FGSC A4 / ATCC 38163 / CBS 112.46 / NRRL 194 / M139) GN=cipB PE=1 SV=1
Rsol08g6990.t1	hypothetical protein
Rsol08g6484.t1	Phosphatidate phosphatase PPAPDC1B OS=Xenopus laevis GN=ppapdc1b PE=2 SV=1
Rsol08g10707.t1_CDS	unknown
Rsol08g12722.t1	hypothetical protein
Rsol08g9533.t1_CDS	unknown
Rsol08g11490.t1	hypothetical protein
Rsol08g12822.t1	hypothetical protein
Rsol08g12211.t1	similar to predicted protein
Rsol08g12902.t1_CDS	unknown
Rsol08g10143.t1_CDS	unknown
Rsol08g6349.t1	hypothetical protein
Rsol08g6865.t1	hypothetical protein
Rsol08g11412.t1_CDS	unknown
Rsol08g12646.t1	hypothetical protein
Rsol08g10747.t1	hypothetical protein
Rsol08g3202.t1	Regulator of nonsense transcripts 2 OS=Homo sapiens GN=UPF2 PE=1 SV=1
Rsol08g12678.t1_CDS	unknown
Rsol08g11876.t1	Retrotransposable element Tf2 155 kDa protein type 1 OS=Schizosaccharomyces pombe (strain 972 / ATCC 24843) GN=Tf2-1 PE=4 SV=1
Rsol08g11677.t1_CDS	unknown
Rsol08g8064.t1	Benzoate 4-monooxygenase OS=Aspergillus niger GN=bphA PE=1 SV=1
Rsol08g11272.t1_CDS	unknown
Rsol08g10943.t1_CDS	unknown
Rsol08g10536.t1	hypothetical protein
Rsol08g12905.t1	hypothetical protein
Rsol08g12361.t1	Retrotransposable element Tf2 155 kDa protein type 2 OS=Schizosaccharomyces pombe (strain 972 / ATCC 24843) GN=Tf2-7 PE=4 SV=1
Rsol08g11271.t1_CDS	unknown
Rsol08g11712.t1	hypothetical protein
Rsol08g6718.t1	hypothetical protein
Rsol08g10518.t1	hypothetical protein
Rsol08g11269.t1	K07204 regulatory associated protein of mTOR
Rsol08g11472.t1_CDS	unknown
Rsol08g10535.t1	hypothetical protein
Rsol08g11882.t1	Uncharacterized sugar kinase YDR109C OS=Saccharomyces cerevisiae (strain ATCC 204508 / S288c) GN=YDR109C PE=1 SV=1
Rsol08g12126.t1_CDS	unknown
Rsol08g10991.t1	hypothetical protein
Rsol08g10697.t1_CDS	unknown
Rsol08g10074.t1	alpha-amylase (EC:3.2.1.1)
Rsol08g2926.t1	Uncharacterized oxidoreductase YajO OS=Escherichia coli (strain K12) GN=yajO PE=3 SV=2
Rsol08g11766.t1	Protein transport protein sec31 OS=Emericella nidulans (strain FGSC A4 / ATCC 38163 / CBS 112.46 / NRRL 194 / M139) GN=sec31 PE=3 SV=2
Rsol08g4350.t1	hypothetical protein
Rsol08g11197.t1_CDS	unknown
Rsol08g7576.t1	hypothetical protein
Rsol08g11559.t1	Retrotransposable element Tf2 155 kDa protein type 2 OS=Schizosaccharomyces pombe (strain 972 / ATCC 24843) GN=Tf2-7 PE=4 SV=1
Rsol08g12420.t1	hypothetical protein
Rsol08g12492.t1	hypothetical protein
Rsol08g12772.t1_CDS	unknown
Rsol08g11461.t1	hypothetical protein
Rsol08g12538.t1_CDS	unknown
Rsol08g11986.t1_CDS	unknown
Rsol08g10538.t1_CDS	unknown
Rsol08g12834.t1	hypothetical protein
Rsol08g49.t1	O-methylsterigmatocystin oxidoreductase OS=Aspergillus parasiticus GN=ordA PE=3 SV=1
Rsol08g11889.t1	hypothetical protein
Rsol08g11228.t1	hypothetical protein
Rsol08g12765.t1_CDS	unknown
Rsol08g12418.t1	hypothetical protein
Rsol08g11746.t1	Retrotransposable element Tf2 155 kDa protein type 1 OS=Schizosaccharomyces pombe (strain 972 / ATCC 24843) GN=Tf2-1 PE=4 SV=1
Rsol08g11150.t1_CDS	unknown
Rsol08g12719.t1_CDS	unknown
Rsol08g4572.t1	Retrotransposable element Tf2 155 kDa protein type 1 OS=Schizosaccharomyces pombe (strain 972 / ATCC 24843) GN=Tf2-1 PE=4 SV=1
Rsol08g12695.t1_CDS	unknown
Rsol08g9922.t1_CDS	unknown
Rsol08g11462.t1	hypothetical protein
Rsol08g8385.t1	Retrotransposable element Tf2 155 kDa protein type 1 OS=Schizosaccharomyces pombe (strain 972 / ATCC 24843) GN=Tf2-1 PE=4 SV=1
Rsol08g6528.t1	hypothetical protein
Rsol08g11055.t1	Retrotransposable element Tf2 155 kDa protein type 3 OS=Schizosaccharomyces pombe (strain 972 / ATCC 24843) GN=Tf2-11 PE=4 SV=1
Rsol08g5230.t1	hypothetical protein
Rsol08g11939.t1	Uncharacterized sugar kinase YDR109C OS=Saccharomyces cerevisiae (strain ATCC 204508 / S288c) GN=YDR109C PE=1 SV=1
Rsol08g6725.t1	hypothetical protein
Rsol08g12369.t1_CDS	unknown
Rsol08g5044.t1_CDS	unknown
Rsol08g11613.t1_CDS	unknown
Rsol08g12120.t1_CDS	unknown
Rsol08g8140.t1	Uncharacterized methyltransferase C70.08c OS=Schizosaccharomyces pombe (strain 972 / ATCC 24843) GN=SPCC70.08c PE=3 SV=1
Rsol08g11985.t1	Retrotransposable element Tf2 155 kDa protein type 2 OS=Schizosaccharomyces pombe (strain 972 / ATCC 24843) GN=Tf2-7 PE=4 SV=1
Rsol08g11434.t1	hypothetical protein
Rsol08g12304.t1	Protein transport protein SEC31 OS=Ustilago maydis (strain 521 / FGSC 9021) GN=SEC31 PE=3 SV=1
Rsol08g12215.t1	hypothetical protein
Rsol08g11323.t1_CDS	unknown
Rsol08g6864.t1_CDS	unknown
Rsol08g12911.t1	hypothetical protein
Rsol08g12427.t1_CDS	unknown
Rsol08g12657.t1_CDS	unknown
Rsol08g12064.t1_CDS	unknown
Rsol08g9527.t1	hypothetical protein
Rsol08g6364.t1	Uncharacterized oxidoreductase YajO OS=Escherichia coli (strain K12) GN=yajO PE=3 SV=2
Rsol08g11313.t1_CDS	unknown
Rsol08g12812.t1	hypothetical protein
Rsol08g628.t1	hypothetical protein
Rsol08g12271.t1	V-type proton ATPase subunit E 1 OS=Rattus norvegicus GN=Atp6v1e1 PE=1 SV=1
Rsol08g12693.t1	Protein transport protein SEC31 OS=Ustilago maydis (strain 521 / FGSC 9021) GN=SEC31 PE=3 SV=1
Rsol08g12824.t1	Vegetative incompatibility protein HET-E-1 OS=Podospora anserina GN=HET-E1 PE=4 SV=1
Rsol08g12880.t1	hypothetical protein
Rsol08g11508.t1	Uncharacterized WD repeat-containing protein C343.04c OS=Schizosaccharomyces pombe (strain 972 / ATCC 24843) GN=SPAC343.04c PE=4 SV=1
Rsol08g10275.t1	hypothetical protein
Rsol08g11515.t1_CDS	unknown
Rsol08g12191.t1	hypothetical protein
Rsol08g9559.t1	Oxysterol-binding protein-like protein 1 OS=Schizosaccharomyces pombe (strain 972 / ATCC 24843) GN=obp1 PE=1 SV=1
Rsol08g11568.t1	hypothetical protein
Rsol08g12075.t1	hypothetical protein
Rsol08g11869.t1	Putative uncharacterized oxidoreductase YDR541C OS=Saccharomyces cerevisiae (strain ATCC 204508 / S288c) GN=YDR541C PE=1 SV=2
Rsol08g11936.t1	hypothetical protein
Rsol08g12310.t1_CDS	unknown
Rsol08g10919.t1	hypothetical protein
Rsol08g6544.t1	hypothetical protein
Rsol08g12213.t1	hypothetical protein
Rsol08g7411.t1	Beta-lactamase-like protein 2 OS=Danio rerio GN=lactb2 PE=2 SV=1
Rsol08g11494.t1	hypothetical protein
Rsol08g10474.t1_CDS	unknown
Rsol08g12392.t1_CDS	unknown
Rsol08g12736.t1	Retrotransposable element Tf2 155 kDa protein type 1 OS=Schizosaccharomyces pombe (strain 972 / ATCC 24843) GN=Tf2-1 PE=4 SV=1
Rsol08g9755.t1	Benzoate 4-monooxygenase OS=Aspergillus niger GN=bphA PE=1 SV=1
Rsol08g10546.t1_CDS	unknown
Rsol08g11173.t1_CDS	unknown
Rsol08g11641.t1	Retrotransposable element Tf2 155 kDa protein type 1 OS=Schizosaccharomyces pombe (strain 972 / ATCC 24843) GN=Tf2-1 PE=4 SV=1
Rsol08g10071.t1	hypothetical protein
Rsol08g6596.t1	hypothetical protein
Rsol08g11533.t1	hypothetical protein
Rsol08g11680.t1	Uncharacterized WD repeat-containing protein alr3466 OS=Nostoc sp. (strain PCC 7120 / UTEX 2576) GN=alr3466 PE=4 SV=1
Rsol08g6711.t1	NFX1-type zinc finger-containing protein 1 OS=Mus musculus GN=Znfx1 PE=2 SV=3
Rsol08g4151.t1	hypothetical protein
Rsol08g12428.t1	hypothetical protein
Rsol08g6344.t1	hypothetical protein
Rsol08g8517.t1	Benzoate 4-monooxygenase OS=Aspergillus niger GN=bphA PE=1 SV=1
Rsol08g10938.t1	hypothetical protein
Rsol08g11543.t1	Retrotransposable element Tf2 155 kDa protein type 1 OS=Schizosaccharomyces pombe (strain 972 / ATCC 24843) GN=Tf2-1 PE=4 SV=1
Rsol08g5579.t1_CDS	unknown
Rsol08g12339.t1_CDS	unknown
Rsol08g12906.t1	hypothetical protein
Rsol08g11125.t1	Transposon Ty3-I Gag-Pol polyprotein OS=Saccharomyces cerevisiae (strain ATCC 204508 / S288c) GN=TY3B-I PE=3 SV=2
Rsol08g12928.t1_CDS	unknown
Rsol08g12633.t1	Retrotransposable element Tf2 155 kDa protein type 1 OS=Schizosaccharomyces pombe (strain 972 / ATCC 24843) GN=Tf2-1 PE=4 SV=1
Rsol08g12942.t1_CDS	unknown
Rsol08g11981.t1	hypothetical protein
Rsol08g12308.t1_CDS	unknown
Rsol08g10055.t1_CDS	unknown
Rsol08g9955.t1	hypothetical protein
Rsol08g4769.t1	hypothetical protein
Rsol08g6550.t1	hypothetical protein
Rsol08g8854.t1	Uncharacterized RING finger protein C6B12.07c OS=Schizosaccharomyces pombe (strain 972 / ATCC 24843) GN=SPAC6B12.07c PE=4 SV=2
Rsol08g12801.t1	hypothetical protein
Rsol08g12093.t1_CDS	unknown
Rsol08g12775.t1	hypothetical protein
Rsol08g11457.t1	hypothetical protein
Rsol08g12835.t1	hypothetical protein
Rsol08g10083.t1	hypothetical protein
Rsol08g12534.t1	Putative epoxide hydrolase OS=Stigmatella aurantiaca (strain DW4/3-1) GN=STAUR_4299 PE=3 SV=2
Rsol08g4977.t1	hypothetical protein
Rsol08g11526.t1	hypothetical protein
Rsol08g8439.t1	hypothetical protein
Rsol08g11186.t1_CDS	unknown
Rsol08g12780.t1	Retrotransposable element Tf2 155 kDa protein type 1 OS=Schizosaccharomyces pombe (strain 972 / ATCC 24843) GN=Tf2-1 PE=4 SV=1
Rsol08g11151.t1	Retrotransposable element Tf2 155 kDa protein type 3 OS=Schizosaccharomyces pombe (strain 972 / ATCC 24843) GN=Tf2-11 PE=4 SV=1
Rsol08g12674.t1_CDS	unknown
Rsol08g6543.t1	hypothetical protein
Rsol08g11514.t1_CDS	unknown
Rsol08g11996.t1	hypothetical protein
Rsol08g11674.t1	Retrotransposable element Tf2 155 kDa protein type 1 OS=Schizosaccharomyces pombe (strain 972 / ATCC 24843) GN=Tf2-1 PE=4 SV=1
Rsol08g11640.t1_CDS	unknown
Rsol08g12030.t1	ATP-dependent DNA helicase Q5 OS=Homo sapiens GN=RECQL5 PE=1 SV=2
Rsol08g12668.t1	hypothetical protein
Rsol08g5108.t1	hypothetical protein
Rsol08g9636.t1	O-methylsterigmatocystin oxidoreductase OS=Aspergillus flavus GN=ordA PE=3 SV=2
Rsol08g11956.t1	hypothetical protein
Rsol08g12163.t1	hypothetical protein
Rsol08g12448.t1	hypothetical protein
Rsol08g11764.t1	Vegetative incompatibility protein HET-E-1 OS=Podospora anserina GN=HET-E1 PE=4 SV=1
Rsol08g11963.t1	Peptidyl-Lys metalloendopeptidase OS=Grifola frondosa GN=MEP PE=1 SV=2
Rsol08g11858.t1_CDS	unknown
Rsol08g11716.t1	hypothetical protein
Rsol08g4289.t1	NADH-ubiquinone oxidoreductase 12 kDa subunit, mitochondrial OS=Neurospora crassa (strain ATCC 24698 / 74-OR23-1A / CBS 708.71 / DSM 1257 / FGSC 987) GN=nuo-12.3 PE=3 SV=2
Rsol08g10262.t1	Retrotransposon-derived protein PEG10 OS=Homo sapiens GN=PEG10 PE=1 SV=2
Rsol08g12406.t1_CDS	unknown
Rsol08g10563.t1	L-pipecolate oxidase OS=Schizosaccharomyces pombe (strain 972 / ATCC 24843) GN=fap1 PE=1 SV=1
Rsol08g10746.t1	hypothetical protein
Rsol08g11315.t1_CDS	unknown
Rsol08g4459.t1	hypothetical protein
Rsol08g11330.t1	Probable pectine lyase F OS=Aspergillus niger GN=pelF PE=3 SV=1
Rsol08g11255.t1_CDS	unknown
Rsol08g7876.t1_CDS	unknown
Rsol08g8451.t1_CDS	unknown
Rsol08g11224.t1_CDS	unknown
Rsol08g11174.t1_CDS	unknown
Rsol08g9531.t1	hypothetical protein
Rsol08g12943.t1	37S ribosomal protein S7, mitochondrial OS=Schizosaccharomyces pombe (strain 972 / ATCC 24843) GN=SPAC16E8.10c PE=1 SV=2
Rsol08g9635.t1	hypothetical protein
Rsol08g10887.t1	Retrotransposable element Tf2 155 kDa protein type 1 OS=Schizosaccharomyces pombe (strain 972 / ATCC 24843) GN=Tf2-1 PE=4 SV=1
Rsol08g10584.t1	hypothetical protein
Rsol08g6326.t1	Bifunctional solanapyrone synthase OS=Alternaria solani GN=sol5 PE=1 SV=1
Rsol08g10659.t1	Carboxylesterase A OS=Mycobacterium tuberculosis GN=caeA PE=1 SV=1
Rsol08g10899.t1_CDS	unknown
Rsol08g12827.t1	hypothetical protein
Rsol08g6564.t1_CDS	unknown
Rsol08g11088.t1_CDS	unknown
Rsol08g11453.t1	Retrotransposon-derived protein PEG10 OS=Mus musculus GN=Peg10 PE=1 SV=2
Rsol08g11819.t1	Retrotransposable element Tf2 155 kDa protein type 1 OS=Schizosaccharomyces pombe (strain 972 / ATCC 24843) GN=Tf2-1 PE=4 SV=1
Rsol08g11509.t1	hypothetical protein
Rsol08g10356.t1	hypothetical protein
Rsol08g12222.t1_CDS	unknown
Rsol08g12156.t1_CDS	unknown
Rsol08g9892.t1	Putative 30S ribosomal protein S17P-like OS=Methanosarcina acetivorans (strain ATCC 35395 / DSM 2834 / JCM 12185 / C2A) GN=MA_2024 PE=3 SV=1
Rsol08g11676.t1	hypothetical protein
Rsol08g12747.t1	O-methylsterigmatocystin oxidoreductase OS=Aspergillus flavus (strain ATCC 200026 / FGSC A1120 / NRRL 3357 / JCM 12722 / SRRC 167) GN=ordA PE=2 SV=1
Rsol08g7690.t1	Retrotransposable element Tf2 155 kDa protein type 1 OS=Schizosaccharomyces pombe (strain 972 / ATCC 24843) GN=Tf2-1 PE=4 SV=1
Rsol08g10699.t1_CDS	unknown
Rsol08g8749.t1	hypothetical protein
Rsol08g10803.t1_CDS	unknown
Rsol08g11485.t1_CDS	unknown
Rsol08g12145.t1	Retrotransposable element Tf2 155 kDa protein type 1 OS=Schizosaccharomyces pombe (strain 972 / ATCC 24843) GN=Tf2-1 PE=4 SV=1
Rsol08g11993.t1	hypothetical protein
Rsol08g11661.t1_CDS	unknown
Rsol08g10539.t1	Retrotransposable element Tf2 155 kDa protein type 1 OS=Schizosaccharomyces pombe (strain 972 / ATCC 24843) GN=Tf2-1 PE=4 SV=1
Rsol08g11006.t1_CDS	unknown
Rsol08g11260.t1_CDS	unknown
Rsol08g11552.t1	hypothetical protein
Rsol08g11853.t1	hypothetical protein
Rsol08g11067.t1_CDS	unknown
Rsol08g11073.t1_CDS	unknown
Rsol08g5582.t1	hypothetical protein
Rsol08g11052.t1_CDS	unknown
Rsol08g10773.t1	hypothetical protein
Rsol08g12879.t1	Vegetative incompatibility protein HET-E-1 OS=Podospora anserina GN=HET-E1 PE=4 SV=1
Rsol08g10186.t1	hypothetical protein
Rsol08g12103.t1	hypothetical protein
Rsol08g12800.t1	hypothetical protein
Rsol08g10980.t1	dynein-1-alpha heavy chain, flagellar inner arm I1 complex
Rsol08g12041.t1	Retrotransposon-derived protein PEG10 OS=Mus musculus GN=Peg10 PE=1 SV=2
Rsol08g11384.t1	hypothetical protein
Rsol08g12792.t1_CDS	unknown
Rsol08g10603.t1	hypothetical protein
Rsol08g7254.t1	hypothetical protein
Rsol08g11669.t1	Vegetative incompatibility protein HET-E-1 OS=Podospora anserina GN=HET-E1 PE=4 SV=1
Rsol08g9812.t1	hypothetical protein
Rsol08g11254.t1_CDS	unknown
Rsol08g11564.t1_CDS	unknown
Rsol08g98.t1	hypothetical protein
Rsol08g12917.t1	hypothetical protein
Rsol08g12055.t1_CDS	unknown
Rsol08g9667.t1	Retrotransposable element Tf2 155 kDa protein type 1 OS=Schizosaccharomyces pombe (strain 972 / ATCC 24843) GN=Tf2-1 PE=4 SV=1
Rsol08g11562.t1_CDS	unknown
Rsol08g9873.t1	hypothetical protein
Rsol08g12263.t1_CDS	unknown
Rsol08g12644.t1	hypothetical protein
Rsol08g12920.t1	hypothetical protein
Rsol08g8093.t1	hypothetical protein
Rsol08g12325.t1	hypothetical protein
Rsol08g12632.t1_CDS	unknown
Rsol08g11692.t1	hypothetical protein
Rsol08g11200.t1_CDS	unknown
Rsol08g10344.t1	Protein argonaute-3 OS=Danio rerio GN=eif2c3 PE=3 SV=1
Rsol08g12056.t1	hypothetical protein
Rsol08g8389.t1_CDS	unknown
Rsol08g10145.t1	hypothetical protein
Rsol08g12888.t1	hypothetical protein
Rsol08g11519.t1	hypothetical protein
Rsol08g11636.t1	Isoflavone reductase-like protein OS=Olea europaea PE=1 SV=1
Rsol08g11749.t1	Vegetative incompatibility protein HET-E-1 OS=Podospora anserina GN=HET-E1 PE=4 SV=1
Rsol08g10709.t1	Uncharacterized WD repeat-containing protein alr2800 OS=Nostoc sp. (strain PCC 7120 / UTEX 2576) GN=alr2800 PE=4 SV=1
Rsol08g9951.t1	hypothetical protein
Rsol08g5814.t1_CDS	unknown
Rsol08g10610.t1	Serine/threonine-protein kinase BCK1/SLK1/SSP31 OS=Saccharomyces cerevisiae (strain ATCC 204508 / S288c) GN=BCK1 PE=1 SV=1
Rsol08g12239.t1	hypothetical protein
Rsol08g12572.t1_CDS	unknown
Rsol08g6437.t1	hypothetical protein
Rsol08g12730.t1	hypothetical protein
Rsol08g8379.t1	Retrotransposable element Tf2 155 kDa protein type 2 OS=Schizosaccharomyces pombe (strain 972 / ATCC 24843) GN=Tf2-7 PE=4 SV=1
Rsol08g12850.t1_CDS	unknown
Rsol08g12231.t1_CDS	unknown
Rsol08g11577.t1_CDS	unknown
Rsol08g12953.t1	hypothetical protein
Rsol08g10805.t1_CDS	unknown
Rsol08g11927.t1_CDS	unknown
Rsol08g9772.t1	hypothetical protein
Rsol08g7115.t1	Meiotic recombination protein dmc1 OS=Schizosaccharomyces pombe (strain 972 / ATCC 24843) GN=dmc1 PE=1 SV=2
Rsol08g11069.t1	Retrotransposable element Tf2 155 kDa protein type 2 OS=Schizosaccharomyces pombe (strain 972 / ATCC 24843) GN=Tf2-7 PE=4 SV=1
Rsol08g9393.t1	putative hydrolase protein
Rsol08g12525.t1_CDS	unknown
Rsol08g11700.t1	hypothetical protein
Rsol08g12186.t1	hypothetical protein
Rsol08g6508.t1	hypothetical protein
Rsol08g10542.t1_CDS	unknown
Rsol08g12779.t1_CDS	unknown
Rsol08g12244.t1_CDS	unknown
Rsol08g1897.t1	hypothetical protein
Rsol08g6627.t1	hypothetical protein
Rsol08g10755.t1_CDS	unknown
Rsol08g11693.t1	hypothetical protein
Rsol08g12111.t1	Vegetative incompatibility protein HET-E-1 OS=Podospora anserina GN=HET-E1 PE=4 SV=1
Rsol08g11928.t1_CDS	unknown
Rsol08g12935.t1_CDS	unknown
Rsol08g12621.t1	hypothetical protein
Rsol08g12359.t1	Retrotransposable element Tf2 155 kDa protein type 1 OS=Schizosaccharomyces pombe (strain 972 / ATCC 24843) GN=Tf2-1 PE=4 SV=1
Rsol08g9541.t1	hypothetical protein
Rsol08g9362.t1	hypothetical protein
Rsol08g7539.t1	Uncharacterized WD repeat-containing protein alr3466 OS=Nostoc sp. (strain PCC 7120 / UTEX 2576) GN=alr3466 PE=4 SV=1
Rsol08g11703.t1	Carboxylesterase B OS=Mycobacterium tuberculosis GN=caeB PE=3 SV=1
Rsol08g10038.t1	hypothetical protein
Rsol08g7045.t1	UDP-galactose transporter homolog 1 OS=Cryptococcus neoformans var. neoformans serotype D (strain JEC21 / ATCC MYA-565) GN=HUT1-A PE=3 SV=1
Rsol08g9447.t1	hypothetical protein
Rsol08g5047.t1	hypothetical protein
Rsol08g8097.t1	K00688 starch phosphorylase
Rsol08g8512.t1	Retrotransposable element Tf2 155 kDa protein type 1 OS=Schizosaccharomyces pombe (strain 972 / ATCC 24843) GN=Tf2-1 PE=4 SV=1
Rsol08g11542.t1_CDS	unknown
Rsol08g8836.t1	hypothetical protein
Rsol08g11752.t1_CDS	unknown
Rsol08g11721.t1	hypothetical protein
Rsol08g12518.t1	hypothetical protein
Rsol08g9702.t1	hypothetical protein
Rsol08g11242.t1	hypothetical protein
Rsol08g11569.t1	hypothetical protein
Rsol08g11225.t1	Retrotransposable element Tf2 155 kDa protein type 1 OS=Schizosaccharomyces pombe (strain 972 / ATCC 24843) GN=Tf2-1 PE=4 SV=1
Rsol08g6811.t1	hypothetical protein
Rsol08g6388.t1	Retrotransposon-derived protein PEG10 OS=Mus musculus GN=Peg10 PE=1 SV=2
Rsol08g10357.t1	hypothetical protein

## Sheet: Table S2c
Table S2c: Predicted unique genes of R. solani AG1-IB 7/3/14
RSOLAG1IBg12229.t1	Retrotransposable element Tf2 155 kDa protein type 1 OS=Schizosaccharomyces pombe (strain 972 / ATCC 24843) GN=Tf2-1 PE=4 SV=1
RSOLAG1IBg6420.t1	hypothetical protein
RSOLAG1IBg8135.t1	Probable pectate lyase A OS=Aspergillus oryzae (strain ATCC 42149 / RIB 40) GN=plyA PE=3 SV=1
RSOLAG1IBg10747.t1	Endo-1,4-beta-xylanase C OS=Neosartorya fumigata (strain ATCC MYA-4609 / Af293 / CBS 101355 / FGSC A1100) GN=xlnC PE=2 SV=2
RSOLAG1IBg11359.t1	Retrotransposable element Tf2 155 kDa protein type 1 OS=Schizosaccharomyces pombe (strain 972 / ATCC 24843) GN=Tf2-1 PE=4 SV=1
RSOLAG1IBg4274.t1	Extracellular metalloproteinase NpI OS=Aspergillus oryzae (strain ATCC 42149 / RIB 40) GN=NpI PE=2 SV=1
RSOLAG1IBg7121.t1	Brefeldin A resistance protein OS=Schizosaccharomyces pombe (strain 972 / ATCC 24843) GN=bfr1 PE=1 SV=1
RSOLAG1IBg12257.t1_CDS	unknown
RSOLAG1IBg10900.t1_CDS	unknown
RSOLAG1IBg11528.t1_CDS	unknown
RSOLAG1IBg11978.t1	Retrotransposable element Tf2 155 kDa protein type 1 OS=Schizosaccharomyces pombe (strain 972 / ATCC 24843) GN=Tf2-1 PE=4 SV=1
RSOLAG1IBg290.t1_CDS	unknown
RSOLAG1IBg12013.t1_CDS	unknown
RSOLAG1IBg3721.t1	K07019
RSOLAG1IBg11156.t1_CDS	unknown
RSOLAG1IBg3.t1_CDS	unknown
RSOLAG1IBg2997.t1	hypothetical protein
RSOLAG1IBg11205.t1	Retrotransposable element Tf2 155 kDa protein type 1 OS=Schizosaccharomyces pombe (strain 972 / ATCC 24843) GN=Tf2-1 PE=4 SV=1
RSOLAG1IBg2901.t1_CDS	unknown
RSOLAG1IBg8434.t1_CDS	unknown
RSOLAG1IBg10595.t1	hypothetical protein
RSOLAG1IBg12184.t1	Retrotransposable element Tf2 155 kDa protein type 1 OS=Schizosaccharomyces pombe (strain 972 / ATCC 24843) GN=Tf2-1 PE=4 SV=1
RSOLAG1IBg12117.t1	O-methylsterigmatocystin oxidoreductase OS=Aspergillus flavus (strain ATCC 200026 / FGSC A1120 / NRRL 3357 / JCM 12722 / SRRC 167) GN=ordA PE=2 SV=1
RSOLAG1IBg12039.t1	Vegetative incompatibility protein HET-E-1 OS=Podospora anserina GN=HET-E1 PE=4 SV=1
RSOLAG1IBg6975.t1	hypothetical protein
RSOLAG1IBg11843.t1	hypothetical protein
RSOLAG1IBg12323.t1	Uncharacterized WD repeat-containing protein alr2800 OS=Nostoc sp. (strain PCC 7120 / UTEX 2576) GN=alr2800 PE=4 SV=1
RSOLAG1IBg7581.t1	hypothetical protein
RSOLAG1IBg12642.t1	hypothetical protein
RSOLAG1IBg11411.t1	hypothetical protein
RSOLAG1IBg7229.t1_CDS	unknown
RSOLAG1IBg6176.t1_CDS	unknown
RSOLAG1IBg7850.t1	hypothetical protein
RSOLAG1IBg12405.t1_CDS	unknown
RSOLAG1IBg12421.t1_CDS	unknown
RSOLAG1IBg10650.t1	hypothetical protein
RSOLAG1IBg10468.t1_CDS	unknown
RSOLAG1IBg12525.t1_CDS	unknown
RSOLAG1IBg7835.t1_CDS	unknown
RSOLAG1IBg12602.t1_CDS	unknown
RSOLAG1IBg4330.t1	High-affinity methionine permease OS=Saccharomyces cerevisiae (strain ATCC 204508 / S288c) GN=MUP1 PE=1 SV=1
RSOLAG1IBg6136.t1	hypothetical protein
RSOLAG1IBg7197.t1_CDS	unknown
RSOLAG1IBg8379.t1	hypothetical protein
RSOLAG1IBg12546.t1	Retrotransposable element Tf2 155 kDa protein type 1 OS=Schizosaccharomyces pombe (strain 972 / ATCC 24843) GN=Tf2-1 PE=4 SV=1
RSOLAG1IBg5121.t1	Retrotransposable element Tf2 155 kDa protein type 2 OS=Schizosaccharomyces pombe (strain 972 / ATCC 24843) GN=Tf2-7 PE=4 SV=1
RSOLAG1IBg10333.t1	hypothetical protein
RSOLAG1IBg10707.t1	Golgi apparatus membrane protein TVP38 OS=Podospora anserina (strain S / ATCC MYA-4624 / DSM 980 / FGSC 10383) GN=TVP38 PE=3 SV=1
RSOLAG1IBg12612.t1	hypothetical protein
RSOLAG1IBg5619.t1	hypothetical protein
RSOLAG1IBg11349.t1	hypothetical protein
RSOLAG1IBg10931.t1_CDS	unknown
RSOLAG1IBg12659.t1_CDS	unknown
RSOLAG1IBg10724.t1	hypothetical protein
RSOLAG1IBg9977.t1	hypothetical protein
RSOLAG1IBg545.t1	hypothetical protein
RSOLAG1IBg11677.t1	K05658 ATP-binding cassette, subfamily B (MDR/TAP), member 1
RSOLAG1IBg9671.t1	hypothetical protein
RSOLAG1IBg11162.t1	hypothetical protein
RSOLAG1IBg8197.t1	hypothetical protein
RSOLAG1IBg1469.t1_CDS	unknown
RSOLAG1IBg11986.t1_CDS	unknown
RSOLAG1IBg7036.t1	hypothetical protein
RSOLAG1IBg1868.t1	hypothetical protein
RSOLAG1IBg11951.t1	hypothetical protein
RSOLAG1IBg10109.t1_CDS	unknown
RSOLAG1IBg9037.t1	hypothetical protein
RSOLAG1IBg4095.t1_CDS	unknown
RSOLAG1IBg7950.t1_CDS	unknown
RSOLAG1IBg11140.t1	hypothetical protein
RSOLAG1IBg11045.t1_CDS	unknown
RSOLAG1IBg11552.t1	Vegetative incompatibility protein HET-E-1 OS=Podospora anserina GN=HET-E1 PE=4 SV=1
RSOLAG1IBg3801.t1_CDS	unknown
RSOLAG1IBg12402.t1_CDS	unknown
RSOLAG1IBg5695.t1	Putative amidase C550.07 OS=Schizosaccharomyces pombe (strain 972 / ATCC 24843) GN=SPCC550.07 PE=3 SV=1
RSOLAG1IBg10349.t1	Quinone oxidoreductase PIG3 OS=Homo sapiens GN=TP53I3 PE=1 SV=2
RSOLAG1IBg12632.t1_CDS	unknown
RSOLAG1IBg11446.t1	hypothetical protein
RSOLAG1IBg10341.t1_CDS	unknown
RSOLAG1IBg11035.t1_CDS	unknown
RSOLAG1IBg10369.t1	hypothetical protein
RSOLAG1IBg6215.t1	hypothetical protein
RSOLAG1IBg3034.t1_CDS	unknown
RSOLAG1IBg12307.t1	hypothetical protein
RSOLAG1IBg6529.t1	hypothetical protein
RSOLAG1IBg5941.t1_CDS	unknown
RSOLAG1IBg12514.t1_CDS	unknown
RSOLAG1IBg10095.t1	hypothetical protein
RSOLAG1IBg12494.t1	hypothetical protein
RSOLAG1IBg4914.t1	hypothetical protein
RSOLAG1IBg11673.t1	hypothetical protein
RSOLAG1IBg11998.t1_CDS	unknown
RSOLAG1IBg6247.t1	hypothetical protein
RSOLAG1IBg12012.t1_CDS	unknown
RSOLAG1IBg12704.t1_CDS	unknown
RSOLAG1IBg8543.t1_CDS	unknown
RSOLAG1IBg10224.t1_CDS	unknown
RSOLAG1IBg12098.t1	multi-sensor signal transduction histidine kinase
RSOLAG1IBg2033.t1	Retrotransposable element Tf2 155 kDa protein type 2 OS=Schizosaccharomyces pombe (strain 972 / ATCC 24843) GN=Tf2-7 PE=4 SV=1
RSOLAG1IBg6302.t1	hypothetical protein
RSOLAG1IBg7481.t1	Pc16g11590
RSOLAG1IBg11354.t1	hypothetical protein
RSOLAG1IBg12042.t1	Glutathione S-transferase PM239X14 OS=Arabidopsis thaliana PE=2 SV=1
RSOLAG1IBg4811.t1	hypothetical protein
RSOLAG1IBg11754.t1_CDS	unknown
RSOLAG1IBg9904.t1	Metallocarboxypeptidase A OS=Trichophyton tonsurans GN=MCPA PE=3 SV=1
RSOLAG1IBg11303.t1	NAD-dependent histone deacetylase HST3 OS=Saccharomyces cerevisiae (strain ATCC 204508 / S288c) GN=HST3 PE=1 SV=1
RSOLAG1IBg5192.t1	hypothetical protein
RSOLAG1IBg8784.t1	hypothetical protein
RSOLAG1IBg4420.t1	hypothetical protein
RSOLAG1IBg11188.t1_CDS	unknown
RSOLAG1IBg1457.t1	hypothetical protein
RSOLAG1IBg10223.t1	Retrotransposable element Tf2 155 kDa protein type 1 OS=Schizosaccharomyces pombe (strain 972 / ATCC 24843) GN=Tf2-1 PE=4 SV=1
RSOLAG1IBg9288.t1	hypothetical protein
RSOLAG1IBg11152.t1_CDS	unknown
RSOLAG1IBg9903.t1	Metallocarboxypeptidase A OS=Arthroderma otae (strain ATCC MYA-4605 / CBS 113480) GN=MCPA PE=3 SV=1
RSOLAG1IBg4024.t1	40S ribosomal protein S0 OS=Coprinopsis cinerea (strain Okayama-7 / 130 / ATCC MYA-4618 / FGSC 9003) GN=RPS0 PE=3 SV=1
RSOLAG1IBg7362.t1_CDS	unknown
RSOLAG1IBg11853.t1	hypothetical protein
RSOLAG1IBg9970.t1	hypothetical protein
RSOLAG1IBg12601.t1_CDS	unknown
RSOLAG1IBg10235.t1_CDS	unknown
RSOLAG1IBg3971.t1	hypothetical protein
RSOLAG1IBg1129.t1	hypothetical protein
RSOLAG1IBg9581.t1	hypothetical protein
RSOLAG1IBg1467.t1_CDS	unknown
RSOLAG1IBg11159.t1_CDS	unknown
RSOLAG1IBg11806.t1	hypothetical protein
RSOLAG1IBg8828.t1_CDS	unknown
RSOLAG1IBg1582.t1_CDS	unknown
RSOLAG1IBg9178.t1	hypothetical protein
RSOLAG1IBg1067.t1	Polysaccharide monooxygenase Cel61a OS=Thielavia heterothallica (strain ATCC 42464 / BCRC 31852 / DSM 1799) GN=Cel61a PE=1 SV=1
RSOLAG1IBg12429.t1	Putative 30S ribosomal protein S17P-like OS=Methanosarcina acetivorans (strain ATCC 35395 / DSM 2834 / JCM 12185 / C2A) GN=MA_2024 PE=3 SV=1
RSOLAG1IBg5349.t1_CDS	unknown
RSOLAG1IBg9044.t1_CDS	unknown
RSOLAG1IBg11593.t1_CDS	unknown
RSOLAG1IBg2754.t1	Beta-glucan synthesis-associated protein KRE6 OS=Saccharomyces cerevisiae (strain ATCC 204508 / S288c) GN=KRE6 PE=1 SV=2
RSOLAG1IBg11180.t1	hypothetical protein
RSOLAG1IBg11634.t1_CDS	unknown
RSOLAG1IBg3965.t1_CDS	unknown
RSOLAG1IBg2024.t1	hypothetical protein
RSOLAG1IBg42.t1_CDS	unknown
RSOLAG1IBg12368.t1	hypothetical protein
RSOLAG1IBg1834.t1_CDS	unknown
RSOLAG1IBg6664.t1	hypothetical protein
RSOLAG1IBg12207.t1_CDS	unknown
RSOLAG1IBg5409.t1	hypothetical protein
RSOLAG1IBg10583.t1	Probable beta-galactosidase E OS=Neosartorya fumigata (strain CEA10 / CBS 144.89 / FGSC A1163) GN=lacE PE=3 SV=1
RSOLAG1IBg1992.t1	Putative uncharacterized oxidoreductase C513.07 OS=Schizosaccharomyces pombe (strain 972 / ATCC 24843) GN=SPAC513.07 PE=3 SV=1
RSOLAG1IBg12171.t1	tRNA dimethylallyltransferase, mitochondrial OS=Schizosaccharomyces pombe (strain 972 / ATCC 24843) GN=tit1 PE=3 SV=1
RSOLAG1IBg11705.t1_CDS	unknown
RSOLAG1IBg12210.t1	hypothetical protein
RSOLAG1IBg11949.t1	hypothetical protein
RSOLAG1IBg11277.t1_CDS	unknown
RSOLAG1IBg11538.t1	hypothetical protein
RSOLAG1IBg7465.t1	hypothetical protein
RSOLAG1IBg577.t1	hypothetical protein
RSOLAG1IBg11488.t1	hypothetical protein
RSOLAG1IBg12620.t1	Metacaspase-7 OS=Arabidopsis thaliana GN=AMC7 PE=1 SV=1
RSOLAG1IBg8787.t1	Uncharacterized WD repeat-containing protein alr2800 OS=Nostoc sp. (strain PCC 7120 / UTEX 2576) GN=alr2800 PE=4 SV=1
RSOLAG1IBg10033.t1	hypothetical protein
RSOLAG1IBg2707.t1	Sorbose reductase sou1 OS=Schizosaccharomyces pombe (strain 972 / ATCC 24843) GN=sou1 PE=3 SV=1
RSOLAG1IBg12301.t1	Retrotransposable element Tf2 155 kDa protein type 1 OS=Schizosaccharomyces pombe (strain 972 / ATCC 24843) GN=Tf2-1 PE=4 SV=1
RSOLAG1IBg7038.t1_CDS	unknown
RSOLAG1IBg1980.t1	hypothetical protein
RSOLAG1IBg7119.t1	ABC transporter G family member 11 OS=Dictyostelium discoideum GN=abcG11 PE=3 SV=1
RSOLAG1IBg12208.t1_CDS	unknown
RSOLAG1IBg12041.t1	Carbonyl reductase family member 4 OS=Bos taurus GN=CBR4 PE=2 SV=1
RSOLAG1IBg3080.t1_CDS	unknown
RSOLAG1IBg12611.t1_CDS	unknown
RSOLAG1IBg10597.t1_CDS	unknown
RSOLAG1IBg11356.t1	hypothetical protein
RSOLAG1IBg12290.t1_CDS	unknown
RSOLAG1IBg12456.t1_CDS	unknown
RSOLAG1IBg4422.t1	hypothetical protein
RSOLAG1IBg5648.t1	hypothetical protein
RSOLAG1IBg10401.t1	hypothetical protein
RSOLAG1IBg10634.t1	Aconitate hydratase, mitochondrial OS=Schizosaccharomyces pombe (strain 972 / ATCC 24843) GN=SPAC24C9.06c PE=3 SV=2
RSOLAG1IBg11595.t1_CDS	unknown
RSOLAG1IBg11971.t1_CDS	unknown
RSOLAG1IBg31.t1	hypothetical protein
RSOLAG1IBg12603.t1	hypothetical protein
RSOLAG1IBg12267.t1_CDS	unknown
RSOLAG1IBg11134.t1	hypothetical protein
RSOLAG1IBg5410.t1	hypothetical protein
RSOLAG1IBg11977.t1_CDS	unknown
RSOLAG1IBg10593.t1	hypothetical protein
RSOLAG1IBg1851.t1_CDS	unknown
RSOLAG1IBg8447.t1	O-methylsterigmatocystin oxidoreductase OS=Aspergillus flavus GN=ordA PE=3 SV=2
RSOLAG1IBg5053.t1	hypothetical protein
RSOLAG1IBg12680.t1	hypothetical protein
RSOLAG1IBg1462.t1_CDS	unknown
RSOLAG1IBg9812.t1	Killer toxin subunits alpha/beta OS=Kluyveromyces lactis (strain ATCC 8585 / CBS 2359 / DSM 70799 / NBRC 1267 / NRRL Y-1140 / WM37) PE=1 SV=1
RSOLAG1IBg1507.t1	hypothetical protein
RSOLAG1IBg8376.t1	Serine/threonine-protein kinase BUD32 OS=Cryptococcus neoformans var. neoformans serotype D (strain B-3501A) GN=BUD32 PE=3 SV=1
RSOLAG1IBg9085.t1	Cyclin-dependent kinase-like 2 OS=Pongo abelii GN=CDKL2 PE=2 SV=1
RSOLAG1IBg12174.t1_CDS	unknown
RSOLAG1IBg10119.t1	hypothetical protein
RSOLAG1IBg6457.t1	hypothetical protein
RSOLAG1IBg8451.t1_CDS	unknown
RSOLAG1IBg11544.t1	hypothetical protein
RSOLAG1IBg11494.t1	hypothetical protein
RSOLAG1IBg9188.t1_CDS	unknown
RSOLAG1IBg11103.t1	hypothetical protein
RSOLAG1IBg11147.t1_CDS	unknown
RSOLAG1IBg11158.t1_CDS	unknown
RSOLAG1IBg6990.t1	hypothetical protein
RSOLAG1IBg5885.t1	Kinesin-like protein KIF3A OS=Homo sapiens GN=KIF3A PE=1 SV=4
RSOLAG1IBg10020.t1	hypothetical protein
RSOLAG1IBg10942.t1	hypothetical protein
RSOLAG1IBg9747.t1_CDS	unknown
RSOLAG1IBg5193.t1_CDS	unknown
RSOLAG1IBg8118.t1	hypothetical protein
RSOLAG1IBg8656.t1_CDS	unknown
RSOLAG1IBg9083.t1	Vegetative incompatibility protein HET-E-1 OS=Podospora anserina GN=HET-E1 PE=4 SV=1
RSOLAG1IBg12250.t1_CDS	unknown
RSOLAG1IBg9074.t1	13 kDa ribonucleoprotein-associated protein OS=Ustilago maydis (strain 521 / FGSC 9021) GN=SNU13 PE=3 SV=1
RSOLAG1IBg11453.t1	Uncharacterized WD repeat-containing protein alr3466 OS=Nostoc sp. (strain PCC 7120 / UTEX 2576) GN=alr3466 PE=4 SV=1
RSOLAG1IBg2277.t1	hypothetical protein
RSOLAG1IBg1808.t1	hypothetical protein
RSOLAG1IBg6395.t1	Serine/threonine-protein phosphatase 6 catalytic subunit OS=Dictyostelium discoideum GN=ppp6c PE=2 SV=2
RSOLAG1IBg7783.t1_CDS	unknown
RSOLAG1IBg4366.t1	hypothetical protein
RSOLAG1IBg11046.t1_CDS	unknown
RSOLAG1IBg11.t1_CDS	unknown
RSOLAG1IBg6485.t1	hypothetical protein
RSOLAG1IBg12358.t1	hypothetical protein
RSOLAG1IBg12674.t1	hypothetical protein
RSOLAG1IBg11830.t1_CDS	unknown
RSOLAG1IBg9497.t1	hypothetical protein
RSOLAG1IBg11610.t1	hypothetical protein
RSOLAG1IBg11834.t1_CDS	unknown
RSOLAG1IBg7387.t1	hypothetical protein
RSOLAG1IBg10557.t1_CDS	unknown
RSOLAG1IBg12678.t1_CDS	unknown
RSOLAG1IBg12003.t1	hypothetical protein
RSOLAG1IBg2048.t1	Condensin complex subunit 1 OS=Saccharomyces cerevisiae (strain ATCC 204508 / S288c) GN=YCS4 PE=1 SV=1
RSOLAG1IBg8368.t1_CDS	unknown
RSOLAG1IBg11945.t1_CDS	unknown
RSOLAG1IBg12592.t1_CDS	unknown
RSOLAG1IBg12322.t1_CDS	unknown
RSOLAG1IBg11733.t1_CDS	unknown
RSOLAG1IBg9576.t1_CDS	unknown
RSOLAG1IBg7374.t1	hypothetical protein
RSOLAG1IBg2446.t1	hypothetical protein
RSOLAG1IBg8933.t1	hypothetical protein
RSOLAG1IBg11712.t1_CDS	unknown
RSOLAG1IBg9336.t1	hypothetical protein
RSOLAG1IBg11018.t1_CDS	unknown
RSOLAG1IBg10732.t1	P-type cation-transporting ATPase OS=Saccharomyces cerevisiae (strain ATCC 204508 / S288c) GN=PCA1 PE=1 SV=2
RSOLAG1IBg11502.t1	hypothetical protein
RSOLAG1IBg5201.t1	hypothetical protein
RSOLAG1IBg5437.t1	hypothetical protein
RSOLAG1IBg8622.t1	hypothetical protein
RSOLAG1IBg2499.t1	hypothetical protein
RSOLAG1IBg12616.t1_CDS	unknown
RSOLAG1IBg406.t1	hypothetical protein
RSOLAG1IBg10718.t1	hypothetical protein
RSOLAG1IBg6047.t1	6-hydroxy-D-nicotine oxidase OS=Arthrobacter oxidans PE=1 SV=2
RSOLAG1IBg12046.t1_CDS	unknown
RSOLAG1IBg8691.t1	Benzoate 4-monooxygenase OS=Aspergillus niger GN=bphA PE=1 SV=1
RSOLAG1IBg3902.t1	hypothetical protein
RSOLAG1IBg12493.t1_CDS	unknown
RSOLAG1IBg11723.t1_CDS	unknown
RSOLAG1IBg1934.t1	hypothetical protein
RSOLAG1IBg12505.t1_CDS	unknown
RSOLAG1IBg1465.t1_CDS	unknown
RSOLAG1IBg10805.t1	Serine/threonine-protein kinase TNNI3K OS=Homo sapiens GN=TNNI3K PE=1 SV=3
RSOLAG1IBg11038.t1_CDS	unknown
RSOLAG1IBg3661.t1	hypothetical protein
RSOLAG1IBg12110.t1	hypothetical protein
RSOLAG1IBg11374.t1	Retrotransposable element Tf2 155 kDa protein type 1 OS=Schizosaccharomyces pombe (strain 972 / ATCC 24843) GN=Tf2-1 PE=4 SV=1
RSOLAG1IBg12243.t1_CDS	unknown
RSOLAG1IBg12356.t1	hypothetical protein
RSOLAG1IBg9993.t1_CDS	unknown
RSOLAG1IBg11028.t1_CDS	unknown
RSOLAG1IBg12246.t1	hypothetical protein
RSOLAG1IBg6339.t1	Alcohol oxidase OS=Pichia angusta GN=MOX PE=3 SV=1
RSOLAG1IBg12398.t1	hypothetical protein
RSOLAG1IBg8517.t1_CDS	unknown
RSOLAG1IBg12544.t1	Retrotransposable element Tf2 155 kDa protein type 1 OS=Schizosaccharomyces pombe (strain 972 / ATCC 24843) GN=Tf2-1 PE=4 SV=1
RSOLAG1IBg11358.t1_CDS	unknown
RSOLAG1IBg2123.t1	hypothetical protein
RSOLAG1IBg1922.t1_CDS	unknown
RSOLAG1IBg12626.t1	hypothetical protein
RSOLAG1IBg6684.t1_CDS	unknown
RSOLAG1IBg2708.t1	hypothetical protein
RSOLAG1IBg79.t1	hypothetical protein
RSOLAG1IBg11752.t1	Copper-transporting ATPase 1 OS=Homo sapiens GN=ATP7A PE=1 SV=3
RSOLAG1IBg7591.t1_CDS	unknown
RSOLAG1IBg11308.t1	hypothetical protein
RSOLAG1IBg11772.t1	hypothetical protein
RSOLAG1IBg11479.t1	hypothetical protein
RSOLAG1IBg2630.t1	hypothetical protein
RSOLAG1IBg12490.t1_CDS	unknown
RSOLAG1IBg12281.t1	hypothetical protein
RSOLAG1IBg9712.t1	hypothetical protein
RSOLAG1IBg9280.t1	Oxalate decarboxylase OxdC OS=Bacillus subtilis (strain 168) GN=oxdC PE=1 SV=1
RSOLAG1IBg11560.t1_CDS	unknown
RSOLAG1IBg101.t1	hypothetical protein
RSOLAG1IBg12528.t1_CDS	unknown
RSOLAG1IBg10847.t1_CDS	unknown
RSOLAG1IBg11439.t1	Glucose oxidase OS=Aspergillus niger GN=gox PE=1 SV=1
RSOLAG1IBg1999.t1	Tigger transposable element-derived protein 6 OS=Homo sapiens GN=TIGD6 PE=2 SV=2
RSOLAG1IBg7467.t1	hypothetical protein
RSOLAG1IBg10944.t1_CDS	unknown
RSOLAG1IBg3240.t1	E3 ubiquitin-protein ligase arih1l OS=Danio rerio GN=arih1l PE=2 SV=1
RSOLAG1IBg2298.t1	hypothetical protein
RSOLAG1IBg12391.t1	Retrotransposable element Tf2 155 kDa protein type 1 OS=Schizosaccharomyces pombe (strain 972 / ATCC 24843) GN=Tf2-1 PE=4 SV=1
RSOLAG1IBg4268.t1	hypothetical protein
RSOLAG1IBg11905.t1	hypothetical protein
RSOLAG1IBg2370.t1_CDS	unknown
RSOLAG1IBg9720.t1_CDS	unknown
RSOLAG1IBg11596.t1_CDS	unknown
RSOLAG1IBg12100.t1_CDS	unknown
RSOLAG1IBg5408.t1	hypothetical protein
RSOLAG1IBg93.t1	hypothetical protein
RSOLAG1IBg11164.t1	Vegetative incompatibility protein HET-E-1 OS=Podospora anserina GN=HET-E1 PE=4 SV=1
RSOLAG1IBg10334.t1_CDS	unknown
RSOLAG1IBg8759.t1	hypothetical protein
RSOLAG1IBg12249.t1_CDS	unknown
RSOLAG1IBg10191.t1	hypothetical protein
RSOLAG1IBg12269.t1	hypothetical protein
RSOLAG1IBg9830.t1_CDS	unknown
RSOLAG1IBg10237.t1	hypothetical protein
RSOLAG1IBg10433.t1	Uncharacterized WD repeat-containing protein alr3466 OS=Nostoc sp. (strain PCC 7120 / UTEX 2576) GN=alr3466 PE=4 SV=1
RSOLAG1IBg11894.t1_CDS	unknown
RSOLAG1IBg10676.t1	hypothetical protein
RSOLAG1IBg8502.t1	hypothetical protein
RSOLAG1IBg100.t1_CDS	unknown
RSOLAG1IBg11954.t1_CDS	unknown
RSOLAG1IBg12019.t1	hypothetical protein
RSOLAG1IBg12559.t1_CDS	unknown
RSOLAG1IBg11508.t1	Retrotransposable element Tf2 155 kDa protein type 2 OS=Schizosaccharomyces pombe (strain 972 / ATCC 24843) GN=Tf2-7 PE=4 SV=1
RSOLAG1IBg5637.t1	Uncharacterized MFS-type transporter C409.08 OS=Schizosaccharomyces pombe (strain 972 / ATCC 24843) GN=SPBC409.08 PE=3 SV=1
RSOLAG1IBg10965.t1	hypothetical protein
RSOLAG1IBg2130.t1	K01126 glycerophosphoryl diester phosphodiesterase
RSOLAG1IBg11468.t1_CDS	unknown
RSOLAG1IBg11509.t1_CDS	unknown
RSOLAG1IBg29.t1	hypothetical protein
RSOLAG1IBg10437.t1	hypothetical protein
RSOLAG1IBg11542.t1_CDS	unknown
RSOLAG1IBg9737.t1_CDS	unknown
RSOLAG1IBg10842.t1_CDS	unknown
RSOLAG1IBg10717.t1	hypothetical protein
RSOLAG1IBg12685.t1_CDS	unknown
RSOLAG1IBg8626.t1	hypothetical protein
RSOLAG1IBg12018.t1	hypothetical protein
RSOLAG1IBg11237.t1_CDS	unknown
RSOLAG1IBg7072.t1	hypothetical protein
RSOLAG1IBg11641.t1_CDS	unknown
RSOLAG1IBg10222.t1_CDS	unknown
RSOLAG1IBg8653.t1_CDS	unknown
RSOLAG1IBg10404.t1	Retrotransposable element Tf2 155 kDa protein type 1 OS=Schizosaccharomyces pombe (strain 972 / ATCC 24843) GN=Tf2-1 PE=4 SV=1
RSOLAG1IBg5334.t1	hypothetical protein
RSOLAG1IBg9301.t1_CDS	unknown
RSOLAG1IBg10056.t1	Delta(3,5)-Delta(2,4)-dienoyl-CoA isomerase, mitochondrial OS=Mus musculus GN=Ech1 PE=2 SV=1
RSOLAG1IBg10073.t1	hypothetical protein
RSOLAG1IBg3933.t1_CDS	unknown
RSOLAG1IBg11153.t1_CDS	unknown
RSOLAG1IBg12709.t1	hypothetical protein
RSOLAG1IBg7322.t1	Festuclavine dehydrogenase subunit FgaOx3 OS=Neosartorya fumigata (strain ATCC MYA-4609 / Af293 / CBS 101355 / FGSC A1100) GN=fgaOx3 PE=3 SV=1
RSOLAG1IBg12248.t1_CDS	unknown
RSOLAG1IBg12518.t1_CDS	unknown
RSOLAG1IBg1869.t1	Putative reductase 1 OS=Saccharomyces cerevisiae (strain ATCC 204508 / S288c) GN=YPR1 PE=1 SV=1
RSOLAG1IBg12214.t1	hypothetical protein
RSOLAG1IBg12511.t1	hypothetical protein
RSOLAG1IBg1463.t1_CDS	unknown
RSOLAG1IBg4073.t1	hypothetical protein
RSOLAG1IBg11449.t1	hypothetical protein
RSOLAG1IBg12457.t1_CDS	unknown
RSOLAG1IBg12292.t1_CDS	unknown
RSOLAG1IBg12443.t1_CDS	unknown
RSOLAG1IBg10832.t1_CDS	unknown
RSOLAG1IBg5076.t1	hypothetical protein
RSOLAG1IBg2383.t1	hypothetical protein
RSOLAG1IBg12240.t1_CDS	unknown
RSOLAG1IBg12591.t1	Vegetative incompatibility protein HET-E-1 OS=Podospora anserina GN=HET-E1 PE=4 SV=1
RSOLAG1IBg10683.t1	hypothetical protein
RSOLAG1IBg9439.t1_CDS	unknown
RSOLAG1IBg2001.t1	hypothetical protein
RSOLAG1IBg9251.t1	hypothetical protein
RSOLAG1IBg1050.t1_CDS	unknown
RSOLAG1IBg12668.t1	hypothetical protein
RSOLAG1IBg12228.t1_CDS	unknown
RSOLAG1IBg7075.t1	hypothetical protein
RSOLAG1IBg9490.t1	Probable peptide/nitrate transporter At3g43790 OS=Arabidopsis thaliana GN=ZIFL2 PE=2 SV=2
RSOLAG1IBg11443.t1_CDS	unknown
RSOLAG1IBg12182.t1	hypothetical protein
RSOLAG1IBg12263.t1	hypothetical protein
RSOLAG1IBg6409.t1	Cytochrome P450 94A1 OS=Vicia sativa GN=CYP94A1 PE=2 SV=2
RSOLAG1IBg12452.t1	Fruiting body protein SC7 OS=Schizophyllum commune GN=SC7 PE=2 SV=1
RSOLAG1IBg12209.t1	hypothetical protein
RSOLAG1IBg1174.t1	K00728 dolichyl-phosphate-mannose-protein mannosyltransferase
RSOLAG1IBg12671.t1_CDS	unknown
RSOLAG1IBg11551.t1	hypothetical protein
RSOLAG1IBg6165.t1_CDS	unknown
RSOLAG1IBg12615.t1_CDS	unknown
RSOLAG1IBg2044.t1	hypothetical protein
RSOLAG1IBg10611.t1	Retrotransposable element Tf2 155 kDa protein type 1 OS=Schizosaccharomyces pombe (strain 972 / ATCC 24843) GN=Tf2-1 PE=4 SV=1
RSOLAG1IBg10163.t1_CDS	unknown
RSOLAG1IBg11044.t1_CDS	unknown
RSOLAG1IBg12690.t1	hypothetical protein
RSOLAG1IBg875.t1	K05853 Ca2+ transporting ATPase, sarcoplasmic/endoplasmic reticulum
RSOLAG1IBg10794.t1	Putative xanthine/uracil permease C887.17 OS=Schizosaccharomyces pombe (strain 972 / ATCC 24843) GN=SPBC887.17 PE=3 SV=1
RSOLAG1IBg9043.t1_CDS	unknown
RSOLAG1IBg10455.t1	hypothetical protein
RSOLAG1IBg11816.t1_CDS	unknown
RSOLAG1IBg8268.t1_CDS	unknown
RSOLAG1IBg12036.t1_CDS	unknown
RSOLAG1IBg9699.t1	Uncharacterized WD repeat-containing protein alr3466 OS=Nostoc sp. (strain PCC 7120 / UTEX 2576) GN=alr3466 PE=4 SV=1
RSOLAG1IBg12298.t1_CDS	unknown
RSOLAG1IBg12336.t1_CDS	unknown
RSOLAG1IBg1464.t1_CDS	unknown
RSOLAG1IBg12404.t1_CDS	unknown
RSOLAG1IBg6394.t1	Cytochrome P450 3A9 OS=Rattus norvegicus GN=Cyp3a9 PE=2 SV=2
RSOLAG1IBg5750.t1	hypothetical protein
RSOLAG1IBg5335.t1	Serine/threonine-protein kinase dst2 OS=Dictyostelium discoideum GN=dst2 PE=3 SV=1
RSOLAG1IBg1133.t1	hypothetical protein
RSOLAG1IBg5969.t1_CDS	unknown
RSOLAG1IBg6490.t1_CDS	unknown
RSOLAG1IBg6274.t1	Signal peptidase complex catalytic subunit SEC11 OS=Schizophyllum commune (strain H4-8 / FGSC 9210) GN=SEC11 PE=3 SV=1
RSOLAG1IBg9736.t1	hypothetical protein
RSOLAG1IBg11856.t1_CDS	unknown
RSOLAG1IBg4460.t1	Vacuolar amino acid transporter 5 OS=Schizosaccharomyces pombe (strain 972 / ATCC 24843) GN=avt5 PE=3 SV=1
RSOLAG1IBg12193.t1	hypothetical protein
RSOLAG1IBg6359.t1	Monocarboxylate transporter 10 OS=Danio rerio GN=slc16a10 PE=2 SV=1
RSOLAG1IBg11864.t1_CDS	unknown
RSOLAG1IBg5128.t1_CDS	unknown
RSOLAG1IBg5850.t1	Calpain-like protease palB/RIM13 OS=Cryptococcus neoformans var. neoformans serotype D (strain B-3501A) GN=RIM13 PE=3 SV=1
RSOLAG1IBg5929.t1	Retrotransposable element Tf2 155 kDa protein type 1 OS=Schizosaccharomyces pombe (strain 972 / ATCC 24843) GN=Tf2-1 PE=4 SV=1
RSOLAG1IBg2539.t1	Uncharacterized RNA-binding protein C328.05 OS=Schizosaccharomyces pombe (strain 972 / ATCC 24843) GN=SPAC328.05 PE=4 SV=3
RSOLAG1IBg11878.t1_CDS	unknown
RSOLAG1IBg11382.t1_CDS	unknown
RSOLAG1IBg12471.t1	hypothetical protein
RSOLAG1IBg12400.t1	Uncharacterized protein C947.09 OS=Schizosaccharomyces pombe (strain 972 / ATCC 24843) GN=SPBC947.09 PE=3 SV=1
RSOLAG1IBg11732.t1	hypothetical protein
RSOLAG1IBg11427.t1	Retrotransposable element Tf2 155 kDa protein type 1 OS=Schizosaccharomyces pombe (strain 972 / ATCC 24843) GN=Tf2-1 PE=4 SV=1
RSOLAG1IBg1461.t1_CDS	unknown
RSOLAG1IBg10955.t1_CDS	unknown
RSOLAG1IBg6321.t1	hypothetical protein
RSOLAG1IBg9777.t1	hypothetical protein
RSOLAG1IBg1466.t1_CDS	unknown
RSOLAG1IBg10454.t1	Golgi apparatus membrane protein TVP38 OS=Podospora anserina (strain S / ATCC MYA-4624 / DSM 980 / FGSC 10383) GN=TVP38 PE=3 SV=1
RSOLAG1IBg9540.t1	hypothetical protein
RSOLAG1IBg11880.t1_CDS	unknown
RSOLAG1IBg5091.t1_CDS	unknown
RSOLAG1IBg6149.t1	O-methylsterigmatocystin oxidoreductase OS=Aspergillus parasiticus GN=ordA PE=3 SV=1
RSOLAG1IBg9957.t1	hypothetical protein
RSOLAG1IBg11520.t1_CDS	unknown
RSOLAG1IBg5664.t1	Chitin synthase 6 OS=Ustilago maydis (strain 521 / FGSC 9021) GN=CHS6 PE=3 SV=2
RSOLAG1IBg11473.t1	Retrotransposable element Tf2 155 kDa protein type 1 OS=Schizosaccharomyces pombe (strain 972 / ATCC 24843) GN=Tf2-1 PE=4 SV=1
RSOLAG1IBg11485.t1_CDS	unknown
RSOLAG1IBg6835.t1	hypothetical protein
RSOLAG1IBg7326.t1	ATP-binding cassette transporter abc4 OS=Schizosaccharomyces pombe (strain 972 / ATCC 24843) GN=abc4 PE=3 SV=1
RSOLAG1IBg43.t1	hypothetical protein
RSOLAG1IBg1914.t1_CDS	unknown
RSOLAG1IBg7989.t1_CDS	unknown
RSOLAG1IBg9304.t1_CDS	unknown
RSOLAG1IBg11861.t1	hypothetical protein
RSOLAG1IBg12508.t1	hypothetical protein
RSOLAG1IBg9326.t1	Putative aryl-alcohol dehydrogenase C977.14c OS=Schizosaccharomyces pombe (strain 972 / ATCC 24843) GN=SPAC977.14c PE=1 SV=1
RSOLAG1IBg1497.t1	hypothetical protein
RSOLAG1IBg12324.t1	hypothetical protein
RSOLAG1IBg12126.t1	hypothetical protein
RSOLAG1IBg10396.t1	hypothetical protein
RSOLAG1IBg181.t1	hypothetical protein
RSOLAG1IBg7278.t1	hypothetical protein
RSOLAG1IBg10571.t1	Smr domain-containing protein C1235.03 OS=Schizosaccharomyces pombe (strain 972 / ATCC 24843) GN=SPCC1235.03 PE=2 SV=2
RSOLAG1IBg9453.t1	hypothetical protein
RSOLAG1IBg11553.t1_CDS	unknown
RSOLAG1IBg41.t1	hypothetical protein
RSOLAG1IBg3830.t1	hypothetical protein
RSOLAG1IBg2376.t1_CDS	unknown
RSOLAG1IBg9469.t1	Putative AC transposase OS=Zea mays PE=2 SV=2
RSOLAG1IBg12309.t1	hypothetical protein
RSOLAG1IBg12512.t1	hypothetical protein
RSOLAG1IBg4629.t1_CDS	unknown
RSOLAG1IBg23.t1_CDS	unknown
RSOLAG1IBg9232.t1_CDS	unknown
RSOLAG1IBg11557.t1_CDS	unknown
RSOLAG1IBg7833.t1_CDS	unknown
RSOLAG1IBg5122.t1_CDS	unknown
RSOLAG1IBg11868.t1	Uncharacterized oxidoreductase YkvO OS=Bacillus subtilis (strain 168) GN=ykvO PE=3 SV=1
RSOLAG1IBg12127.t1	K01184 polygalacturonase
RSOLAG1IBg12266.t1	hypothetical protein
RSOLAG1IBg12213.t1	hypothetical protein
RSOLAG1IBg9781.t1_CDS	unknown
RSOLAG1IBg7949.t1_CDS	unknown
RSOLAG1IBg11296.t1	Retrotransposable element Tf2 155 kDa protein type 1 OS=Schizosaccharomyces pombe (strain 972 / ATCC 24843) GN=Tf2-1 PE=4 SV=1
RSOLAG1IBg11376.t1_CDS	unknown
RSOLAG1IBg11887.t1	hypothetical protein
RSOLAG1IBg11251.t1	hypothetical protein
RSOLAG1IBg11921.t1	hypothetical protein
RSOLAG1IBg11292.t1_CDS	unknown
RSOLAG1IBg11913.t1	polysaccharide lyase family 8
RSOLAG1IBg11302.t1	hypothetical protein
RSOLAG1IBg1706.t1	hypothetical protein
RSOLAG1IBg11825.t1_CDS	unknown
RSOLAG1IBg5109.t1	hypothetical protein
RSOLAG1IBg575.t1	hypothetical protein
RSOLAG1IBg9829.t1_CDS	unknown
RSOLAG1IBg11247.t1_CDS	unknown
RSOLAG1IBg6947.t1_CDS	unknown
RSOLAG1IBg11787.t1_CDS	unknown
RSOLAG1IBg10945.t1	Mitogen-activated protein kinase kinase kinase A OS=Dictyostelium discoideum GN=mkkA PE=1 SV=2
RSOLAG1IBg5066.t1	Probable RNA 3'-terminal phosphate cyclase-like protein OS=Dictyostelium discoideum GN=rcl1 PE=1 SV=2
RSOLAG1IBg1511.t1	hypothetical protein
RSOLAG1IBg2700.t1	hypothetical protein
RSOLAG1IBg5938.t1	rhamnogalacturonase B
RSOLAG1IBg11454.t1_CDS	unknown
RSOLAG1IBg7696.t1	hypothetical protein
RSOLAG1IBg11598.t1_CDS	unknown
RSOLAG1IBg10488.t1_CDS	unknown
RSOLAG1IBg11578.t1_CDS	unknown
RSOLAG1IBg11227.t1_CDS	unknown
RSOLAG1IBg2088.t1_CDS	unknown
RSOLAG1IBg5976.t1	hypothetical protein
RSOLAG1IBg12472.t1	hypothetical protein
RSOLAG1IBg4778.t1	Cell division cycle protein 48 homolog OS=Glycine max GN=CDC48 PE=2 SV=1
RSOLAG1IBg2.t1_CDS	unknown
RSOLAG1IBg10226.t1_CDS	unknown
RSOLAG1IBg12283.t1	hypothetical protein
RSOLAG1IBg10386.t1	hypothetical protein
RSOLAG1IBg11482.t1	hypothetical protein
RSOLAG1IBg12037.t1_CDS	unknown
RSOLAG1IBg7215.t1	Uncharacterized transporter C1002.16c OS=Schizosaccharomyces pombe (strain 972 / ATCC 24843) GN=SPAC1002.16c PE=3 SV=1
RSOLAG1IBg9748.t1	hypothetical protein
RSOLAG1IBg1919.t1_CDS	unknown
RSOLAG1IBg11176.t1	alpha-amylase (EC:3.2.1.1)
RSOLAG1IBg9371.t1	hypothetical protein
RSOLAG1IBg7041.t1	Uncharacterized WD repeat-containing protein alr3466 OS=Nostoc sp. (strain PCC 7120 / UTEX 2576) GN=alr3466 PE=4 SV=1
RSOLAG1IBg11822.t1	multi-sensor hybrid histidine kinase
RSOLAG1IBg1983.t1_CDS	unknown
RSOLAG1IBg10157.t1	hypothetical protein
RSOLAG1IBg10705.t1	hypothetical protein
RSOLAG1IBg11391.t1_CDS	unknown
RSOLAG1IBg7800.t1	Laccase-1 OS=Emericella nidulans (strain FGSC A4 / ATCC 38163 / CBS 112.46 / NRRL 194 / M139) GN=yA PE=2 SV=3
RSOLAG1IBg10893.t1_CDS	unknown
RSOLAG1IBg10276.t1	hypothetical protein
RSOLAG1IBg10828.t1	Calmodulin OS=Pleurotus ostreatus GN=CMD1 PE=2 SV=3
RSOLAG1IBg2477.t1	hypothetical protein
RSOLAG1IBg5190.t1_CDS	unknown
RSOLAG1IBg8398.t1	K01184 polygalacturonase
RSOLAG1IBg7140.t1_CDS	unknown
RSOLAG1IBg9477.t1_CDS	unknown
RSOLAG1IBg7442.t1	hypothetical protein
RSOLAG1IBg12691.t1_CDS	unknown
RSOLAG1IBg10963.t1	Metacaspase-4 OS=Arabidopsis thaliana GN=AMC4 PE=1 SV=1
RSOLAG1IBg6010.t1	K01569 oxalate decarboxylase
RSOLAG1IBg6497.t1	hypothetical protein
RSOLAG1IBg5329.t1	hypothetical protein
RSOLAG1IBg6773.t1	hypothetical protein
RSOLAG1IBg12622.t1_CDS	unknown
RSOLAG1IBg572.t1	hypothetical protein
RSOLAG1IBg12227.t1_CDS	unknown
RSOLAG1IBg10608.t1	Vegetative incompatibility protein HET-E-1 OS=Podospora anserina GN=HET-E1 PE=4 SV=1
RSOLAG1IBg8412.t1	DNA replication licensing factor mcm5 OS=Schizosaccharomyces pombe (strain 972 / ATCC 24843) GN=mcm5 PE=1 SV=2
RSOLAG1IBg6155.t1	hypothetical protein
RSOLAG1IBg2882.t1	Uncharacterized protein C16C9.01c OS=Schizosaccharomyces pombe (strain 972 / ATCC 24843) GN=SPAC16C9.01c PE=4 SV=1
RSOLAG1IBg4109.t1_CDS	unknown
RSOLAG1IBg840.t1	hypothetical protein
RSOLAG1IBg11871.t1_CDS	unknown
RSOLAG1IBg7026.t1_CDS	unknown
RSOLAG1IBg7994.t1	hypothetical protein
RSOLAG1IBg2216.t1	hypothetical protein
RSOLAG1IBg11294.t1	hypothetical protein
RSOLAG1IBg12665.t1	hypothetical protein
RSOLAG1IBg10089.t1	hypothetical protein
RSOLAG1IBg11209.t1_CDS	unknown
RSOLAG1IBg11429.t1	hypothetical protein
RSOLAG1IBg12587.t1	hypothetical protein
RSOLAG1IBg9782.t1_CDS	unknown
RSOLAG1IBg5694.t1_CDS	unknown
RSOLAG1IBg12436.t1	Putative NADPH dehydrogenase C5H10.04 OS=Schizosaccharomyces pombe (strain 972 / ATCC 24843) GN=SPAC5H10.04 PE=3 SV=1
RSOLAG1IBg11784.t1_CDS	unknown
RSOLAG1IBg11944.t1_CDS	unknown
RSOLAG1IBg625.t1_CDS	unknown
RSOLAG1IBg12389.t1	hypothetical protein
RSOLAG1IBg6364.t1_CDS	unknown
RSOLAG1IBg7550.t1_CDS	unknown
RSOLAG1IBg3245.t1	L-rhamnonate dehydratase OS=Polaromonas sp. (strain JS666 / ATCC BAA-500) GN=rhmD PE=1 SV=1
RSOLAG1IBg11658.t1	hypothetical protein
RSOLAG1IBg10745.t1	hypothetical protein
RSOLAG1IBg11500.t1	hypothetical protein
RSOLAG1IBg7112.t1_CDS	unknown
RSOLAG1IBg11579.t1_CDS	unknown
RSOLAG1IBg11257.t1	Probable pectinesterase A OS=Aspergillus niger (strain CBS 513.88 / FGSC A1513) GN=pmeA PE=3 SV=1
RSOLAG1IBg11526.t1_CDS	unknown
RSOLAG1IBg12321.t1	hypothetical protein
RSOLAG1IBg9771.t1	Retrotransposon-derived protein PEG10 OS=Homo sapiens GN=PEG10 PE=1 SV=2
RSOLAG1IBg8116.t1_CDS	unknown
RSOLAG1IBg11033.t1_CDS	unknown
RSOLAG1IBg10995.t1_CDS	unknown
RSOLAG1IBg8185.t1	K01181 endo-1,4-beta-xylanase
RSOLAG1IBg10083.t1	hypothetical protein
RSOLAG1IBg10932.t1	hypothetical protein
RSOLAG1IBg10536.t1_CDS	unknown
RSOLAG1IBg10311.t1_CDS	unknown
RSOLAG1IBg11448.t1	Retrotransposable element Tf2 155 kDa protein type 1 OS=Schizosaccharomyces pombe (strain 972 / ATCC 24843) GN=Tf2-1 PE=4 SV=1
RSOLAG1IBg12175.t1	hypothetical protein
RSOLAG1IBg9874.t1	hypothetical protein
RSOLAG1IBg6602.t1_CDS	unknown
RSOLAG1IBg11299.t1_CDS	unknown
RSOLAG1IBg12068.t1_CDS	unknown
RSOLAG1IBg12410.t1	hypothetical protein
RSOLAG1IBg8910.t1	Uncharacterized transporter C1683.12 OS=Schizosaccharomyces pombe (strain 972 / ATCC 24843) GN=SPBC1683.12 PE=3 SV=1
RSOLAG1IBg12693.t1_CDS	unknown
RSOLAG1IBg10594.t1	Vegetative incompatibility protein HET-E-1 OS=Podospora anserina GN=HET-E1 PE=4 SV=1
RSOLAG1IBg11681.t1_CDS	unknown
RSOLAG1IBg10713.t1	hypothetical protein
RSOLAG1IBg11480.t1	hypothetical protein
RSOLAG1IBg2043.t1	hypothetical protein
RSOLAG1IBg12082.t1_CDS	unknown
RSOLAG1IBg10514.t1	Serine/threonine-protein kinase mos OS=Gallus gallus GN=MOS PE=3 SV=1
RSOLAG1IBg12142.t1_CDS	unknown
RSOLAG1IBg6483.t1	hypothetical protein
RSOLAG1IBg10919.t1	Acetamidase OS=Emericella nidulans (strain FGSC A4 / ATCC 38163 / CBS 112.46 / NRRL 194 / M139) GN=amdS PE=2 SV=1
RSOLAG1IBg11239.t1_CDS	unknown
RSOLAG1IBg6777.t1	hypothetical protein
RSOLAG1IBg11434.t1_CDS	unknown
RSOLAG1IBg12282.t1	hypothetical protein
RSOLAG1IBg6368.t1	Retrotransposable element Tf2 155 kDa protein type 1 OS=Schizosaccharomyces pombe (strain 972 / ATCC 24843) GN=Tf2-1 PE=4 SV=1
RSOLAG1IBg6014.t1	K01569 oxalate decarboxylase
RSOLAG1IBg12027.t1	hypothetical protein
RSOLAG1IBg1862.t1	hypothetical protein
RSOLAG1IBg12507.t1_CDS	unknown
RSOLAG1IBg11262.t1	Pathogenesis-related protein 5 OS=Arabidopsis thaliana GN=At1g75040 PE=1 SV=1
RSOLAG1IBg612.t1	hypothetical protein
RSOLAG1IBg7917.t1	Zinc-type alcohol dehydrogenase-like protein C2E1P3.01 OS=Schizosaccharomyces pombe (strain 972 / ATCC 24843) GN=SPAC2E1P3.01 PE=3 SV=1
RSOLAG1IBg9476.t1	hypothetical protein
RSOLAG1IBg9584.t1	hypothetical protein
RSOLAG1IBg11719.t1_CDS	unknown
RSOLAG1IBg3297.t1	Putative aryl-alcohol dehydrogenase C977.14c OS=Schizosaccharomyces pombe (strain 972 / ATCC 24843) GN=SPAC977.14c PE=1 SV=1
RSOLAG1IBg10418.t1_CDS	unknown
RSOLAG1IBg11166.t1_CDS	unknown
RSOLAG1IBg1426.t1	Uncharacterized MFS-type transporter C1683.03c OS=Schizosaccharomyces pombe (strain 972 / ATCC 24843) GN=SPBC1683.03c PE=3 SV=1
RSOLAG1IBg10273.t1	Retrotransposable element Tf2 155 kDa protein type 1 OS=Schizosaccharomyces pombe (strain 972 / ATCC 24843) GN=Tf2-1 PE=4 SV=1
RSOLAG1IBg11207.t1_CDS	unknown
RSOLAG1IBg1053.t1_CDS	unknown
RSOLAG1IBg9138.t1	hypothetical protein
RSOLAG1IBg10694.t1	hypothetical protein
RSOLAG1IBg12619.t1_CDS	unknown
RSOLAG1IBg12054.t1	Retrotransposable element Tf2 155 kDa protein type 3 OS=Schizosaccharomyces pombe (strain 972 / ATCC 24843) GN=Tf2-11 PE=4 SV=1
RSOLAG1IBg11999.t1_CDS	unknown
RSOLAG1IBg11036.t1	Protein sof1 OS=Schizosaccharomyces pombe (strain 972 / ATCC 24843) GN=sof1 PE=3 SV=1
RSOLAG1IBg11922.t1_CDS	unknown
RSOLAG1IBg12288.t1	hypothetical protein
RSOLAG1IBg12388.t1	General transcription factor 3C polypeptide 3 OS=Homo sapiens GN=GTF3C3 PE=1 SV=1
RSOLAG1IBg8519.t1	Benzoate 4-monooxygenase OS=Aspergillus niger GN=bphA PE=1 SV=1
RSOLAG1IBg11632.t1_CDS	unknown
RSOLAG1IBg8431.t1_CDS	unknown
RSOLAG1IBg10791.t1	hypothetical protein
RSOLAG1IBg10908.t1_CDS	unknown
RSOLAG1IBg12495.t1_CDS	unknown
RSOLAG1IBg7710.t1_CDS	unknown
RSOLAG1IBg10436.t1	Bifunctional epoxide hydrolase 2 OS=Sus scrofa GN=EPHX2 PE=2 SV=1
RSOLAG1IBg12151.t1	Probable feruloyl esterase B-2 OS=Aspergillus oryzae (strain ATCC 42149 / RIB 40) GN=faeB-2 PE=3 SV=1
RSOLAG1IBg11970.t1_CDS	unknown
RSOLAG1IBg90.t1	hypothetical protein
RSOLAG1IBg11204.t1_CDS	unknown
RSOLAG1IBg6461.t1_CDS	unknown
RSOLAG1IBg10383.t1	hypothetical protein
RSOLAG1IBg10736.t1_CDS	unknown
RSOLAG1IBg5065.t1_CDS	unknown
RSOLAG1IBg11536.t1	hypothetical protein
RSOLAG1IBg10971.t1_CDS	unknown
RSOLAG1IBg5693.t1	Acetamidase OS=Emericella nidulans (strain FGSC A4 / ATCC 38163 / CBS 112.46 / NRRL 194 / M139) GN=amdS PE=2 SV=1
RSOLAG1IBg1107.t1	O-methylsterigmatocystin oxidoreductase OS=Aspergillus flavus GN=ordA PE=3 SV=2
RSOLAG1IBg12586.t1	Vegetative incompatibility protein HET-E-1 OS=Podospora anserina GN=HET-E1 PE=4 SV=1
RSOLAG1IBg11132.t1_CDS	unknown
RSOLAG1IBg2777.t1_CDS	unknown
RSOLAG1IBg10960.t1	hypothetical protein
RSOLAG1IBg12261.t1_CDS	unknown
RSOLAG1IBg7455.t1_CDS	unknown
RSOLAG1IBg11738.t1_CDS	unknown
RSOLAG1IBg5964.t1_CDS	unknown
RSOLAG1IBg4938.t1	hypothetical protein
RSOLAG1IBg6134.t1	hypothetical protein
RSOLAG1IBg3684.t1	hypothetical protein
RSOLAG1IBg4376.t1	Putative deoxyribonuclease TATDN2 OS=Homo sapiens GN=TATDN2 PE=1 SV=2
RSOLAG1IBg11635.t1_CDS	unknown
RSOLAG1IBg11972.t1_CDS	unknown
RSOLAG1IBg8215.t1	hypothetical protein
RSOLAG1IBg8319.t1	O-methylsterigmatocystin oxidoreductase OS=Aspergillus flavus (strain ATCC 200026 / FGSC A1120 / NRRL 3357 / JCM 12722 / SRRC 167) GN=ordA PE=2 SV=1
RSOLAG1IBg10840.t1_CDS	unknown
RSOLAG1IBg11831.t1_CDS	unknown
RSOLAG1IBg2348.t1	hypothetical protein
RSOLAG1IBg9885.t1_CDS	unknown
RSOLAG1IBg11053.t1	hypothetical protein
RSOLAG1IBg6052.t1	hypothetical protein
RSOLAG1IBg6955.t1	hypothetical protein
RSOLAG1IBg2706.t1_CDS	unknown
RSOLAG1IBg8439.t1_CDS	unknown
RSOLAG1IBg9369.t1	hypothetical protein
RSOLAG1IBg10444.t1	hypothetical protein
RSOLAG1IBg4356.t1	hypothetical protein
RSOLAG1IBg6965.t1	hypothetical protein
RSOLAG1IBg1098.t1	hypothetical protein
RSOLAG1IBg12682.t1	Retrotransposable element Tf2 155 kDa protein type 1 OS=Schizosaccharomyces pombe (strain 972 / ATCC 24843) GN=Tf2-1 PE=4 SV=1
RSOLAG1IBg570.t1_CDS	unknown
RSOLAG1IBg11805.t1_CDS	unknown
RSOLAG1IBg12501.t1_CDS	unknown
RSOLAG1IBg11694.t1_CDS	unknown
RSOLAG1IBg11463.t1_CDS	unknown
RSOLAG1IBg11291.t1_CDS	unknown
RSOLAG1IBg9413.t1_CDS	unknown
RSOLAG1IBg1932.t1	Endopolygalacturonase I OS=Aspergillus aculeatus GN=pgaI PE=1 SV=1
RSOLAG1IBg6051.t1	K07300 Ca2+:H+ antiporter
RSOLAG1IBg11818.t1_CDS	unknown
RSOLAG1IBg8129.t1	hypothetical protein
RSOLAG1IBg11522.t1_CDS	unknown
RSOLAG1IBg10879.t1	hypothetical protein
RSOLAG1IBg7114.t1	ATP-binding cassette transporter CGR1 OS=Candida glabrata (strain ATCC 2001 / CBS 138 / JCM 3761 / NBRC 0622 / NRRL Y-65) GN=PDH1 PE=3 SV=3
RSOLAG1IBg11283.t1	hypothetical protein
RSOLAG1IBg12486.t1_CDS	unknown
RSOLAG1IBg12168.t1	Retrotransposable element Tf2 155 kDa protein type 1 OS=Schizosaccharomyces pombe (strain 972 / ATCC 24843) GN=Tf2-1 PE=4 SV=1
RSOLAG1IBg1697.t1	hypothetical protein
RSOLAG1IBg3434.t1	hypothetical protein
RSOLAG1IBg6437.t1	K00559 sterol 24-C-methyltransferase
RSOLAG1IBg2848.t1	hypothetical protein
RSOLAG1IBg8516.t1	Retinal dehydrogenase 1 OS=Equus caballus GN=ALDH1A1 PE=1 SV=1
RSOLAG1IBg9087.t1_CDS	unknown
RSOLAG1IBg11148.t1_CDS	unknown
RSOLAG1IBg4005.t1	Uncharacterized membrane protein YGL140C OS=Saccharomyces cerevisiae (strain ATCC 204508 / S288c) GN=YGL140C PE=1 SV=1
RSOLAG1IBg11272.t1_CDS	unknown
RSOLAG1IBg9673.t1	hypothetical protein
RSOLAG1IBg12103.t1_CDS	unknown
RSOLAG1IBg2047.t1	hypothetical protein
RSOLAG1IBg9337.t1	Putative aryl-alcohol dehydrogenase C977.14c OS=Schizosaccharomyces pombe (strain 972 / ATCC 24843) GN=SPAC977.14c PE=1 SV=1
RSOLAG1IBg11814.t1_CDS	unknown
RSOLAG1IBg12015.t1	Retrotransposable element Tf2 155 kDa protein type 3 OS=Schizosaccharomyces pombe (strain 972 / ATCC 24843) GN=Tf2-11 PE=4 SV=1
RSOLAG1IBg8.t1_CDS	unknown
RSOLAG1IBg10895.t1_CDS	unknown
RSOLAG1IBg7948.t1_CDS	unknown
RSOLAG1IBg10909.t1_CDS	unknown
RSOLAG1IBg11965.t1	Retrotransposable element Tf2 155 kDa protein type 1 OS=Schizosaccharomyces pombe (strain 972 / ATCC 24843) GN=Tf2-1 PE=4 SV=1
RSOLAG1IBg2318.t1	N-acetyltransferase 9 OS=Homo sapiens GN=NAT9 PE=2 SV=1
RSOLAG1IBg10839.t1_CDS	unknown
RSOLAG1IBg11794.t1_CDS	unknown
RSOLAG1IBg10533.t1	Uncharacterized WD repeat-containing protein alr3466 OS=Nostoc sp. (strain PCC 7120 / UTEX 2576) GN=alr3466 PE=4 SV=1
RSOLAG1IBg7242.t1_CDS	unknown
RSOLAG1IBg12346.t1_CDS	unknown
RSOLAG1IBg11955.t1_CDS	unknown
RSOLAG1IBg2747.t1_CDS	unknown
RSOLAG1IBg9641.t1	hypothetical protein
RSOLAG1IBg11664.t1_CDS	unknown
RSOLAG1IBg7761.t1	hypothetical protein
RSOLAG1IBg11316.t1_CDS	unknown
RSOLAG1IBg6834.t1	hypothetical protein
RSOLAG1IBg2433.t1	Protein phosphatase PP2A regulatory subunit A OS=Schizosaccharomyces pombe (strain 972 / ATCC 24843) GN=paa1 PE=3 SV=1
RSOLAG1IBg5930.t1_CDS	unknown
RSOLAG1IBg11293.t1_CDS	unknown
RSOLAG1IBg2333.t1	K02350 DNA polymerase zeta subunit
RSOLAG1IBg2104.t1	C6 finger domain protein, putative
RSOLAG1IBg12390.t1	Retrotransposon-derived protein PEG10 OS=Homo sapiens GN=PEG10 PE=1 SV=2
RSOLAG1IBg10535.t1_CDS	unknown
RSOLAG1IBg12226.t1_CDS	unknown
RSOLAG1IBg11436.t1	O-methylsterigmatocystin oxidoreductase OS=Aspergillus flavus GN=ordA PE=3 SV=2
RSOLAG1IBg6133.t1_CDS	unknown
RSOLAG1IBg10426.t1_CDS	unknown
RSOLAG1IBg11660.t1_CDS	unknown
RSOLAG1IBg9803.t1_CDS	unknown
RSOLAG1IBg8735.t1	hypothetical protein
RSOLAG1IBg9116.t1	hypothetical protein
RSOLAG1IBg11739.t1_CDS	unknown
RSOLAG1IBg3633.t1	hypothetical protein
RSOLAG1IBg5931.t1_CDS	unknown
RSOLAG1IBg12633.t1_CDS	unknown
RSOLAG1IBg10998.t1_CDS	unknown
RSOLAG1IBg11565.t1	hypothetical protein
RSOLAG1IBg5330.t1_CDS	unknown
RSOLAG1IBg8157.t1	hypothetical protein
RSOLAG1IBg10229.t1	hypothetical protein
RSOLAG1IBg9025.t1	Lipase 5 OS=Candida rugosa GN=LIP5 PE=3 SV=1
RSOLAG1IBg7288.t1	hypothetical protein
RSOLAG1IBg2638.t1	Pyridoxal reductase OS=Schizosaccharomyces pombe (strain 972 / ATCC 24843) GN=plr1 PE=1 SV=1
RSOLAG1IBg6115.t1	hypothetical protein
RSOLAG1IBg6833.t1_CDS	unknown
RSOLAG1IBg12689.t1	Uncharacterized transporter C1683.12 OS=Schizosaccharomyces pombe (strain 972 / ATCC 24843) GN=SPBC1683.12 PE=3 SV=1
RSOLAG1IBg12695.t1	hypothetical protein
RSOLAG1IBg567.t1	hypothetical protein
RSOLAG1IBg11941.t1	hypothetical protein
RSOLAG1IBg8741.t1	hypothetical protein
RSOLAG1IBg8961.t1	hypothetical protein
RSOLAG1IBg12318.t1_CDS	unknown
RSOLAG1IBg2815.t1	hypothetical protein
RSOLAG1IBg11063.t1	hypothetical protein
RSOLAG1IBg2101.t1	hypothetical protein
RSOLAG1IBg10755.t1	hypothetical protein
RSOLAG1IBg12537.t1_CDS	unknown
RSOLAG1IBg11167.t1_CDS	unknown
RSOLAG1IBg10836.t1	hypothetical protein
RSOLAG1IBg6241.t1	UPF0586 protein C9orf41 homolog OS=Mus musculus PE=2 SV=1
RSOLAG1IBg12515.t1_CDS	unknown
RSOLAG1IBg5298.t1	Ceramide very long chain fatty acid hydroxylase SCS7 OS=Saccharomyces cerevisiae (strain ATCC 204508 / S288c) GN=SCS7 PE=1 SV=1
RSOLAG1IBg8023.t1_CDS	unknown
RSOLAG1IBg9700.t1	hypothetical protein
RSOLAG1IBg12532.t1	O-methylsterigmatocystin oxidoreductase OS=Aspergillus parasiticus GN=ordA PE=3 SV=1
RSOLAG1IBg12312.t1	Retrotransposable element Tf2 155 kDa protein type 1 OS=Schizosaccharomyces pombe (strain 972 / ATCC 24843) GN=Tf2-1 PE=4 SV=1
RSOLAG1IBg11859.t1	hypothetical protein
RSOLAG1IBg6272.t1_CDS	unknown
RSOLAG1IBg9040.t1_CDS	unknown
RSOLAG1IBg9553.t1	hypothetical protein
RSOLAG1IBg10559.t1	hypothetical protein
RSOLAG1IBg10956.t1_CDS	unknown
RSOLAG1IBg12063.t1	hypothetical protein
RSOLAG1IBg8766.t1	hypothetical protein
RSOLAG1IBg11981.t1	Vegetative incompatibility protein HET-E-1 OS=Podospora anserina GN=HET-E1 PE=4 SV=1
RSOLAG1IBg2089.t1_CDS	unknown
RSOLAG1IBg11451.t1	hypothetical protein
RSOLAG1IBg7046.t1	hypothetical protein
RSOLAG1IBg12423.t1	L-sorbose 1-dehydrogenase OS=Gluconobacter oxydans PE=3 SV=1
RSOLAG1IBg10480.t1	hypothetical protein
RSOLAG1IBg5870.t1_CDS	unknown
RSOLAG1IBg9740.t1_CDS	unknown
RSOLAG1IBg12661.t1_CDS	unknown
RSOLAG1IBg11327.t1	Cytochrome b2, mitochondrial OS=Saccharomyces cerevisiae (strain ATCC 204508 / S288c) GN=CYB2 PE=1 SV=1
RSOLAG1IBg7104.t1	NADPH-dependent aldehyde reductase ARI1 OS=Saccharomyces cerevisiae (strain ATCC 204508 / S288c) GN=ARI1 PE=1 SV=1
RSOLAG1IBg12487.t1_CDS	unknown
RSOLAG1IBg7453.t1	hypothetical protein
RSOLAG1IBg9062.t1	hypothetical protein
RSOLAG1IBg1953.t1	hypothetical protein
RSOLAG1IBg11688.t1_CDS	unknown
RSOLAG1IBg7736.t1	O-methylsterigmatocystin oxidoreductase OS=Aspergillus parasiticus GN=ordA PE=3 SV=1
RSOLAG1IBg11546.t1_CDS	unknown
RSOLAG1IBg6255.t1_CDS	unknown
RSOLAG1IBg11478.t1	hypothetical protein
RSOLAG1IBg6363.t1	Uncharacterized transporter C323.07c OS=Schizosaccharomyces pombe (strain 972 / ATCC 24843) GN=SPAC323.07c PE=1 SV=1
RSOLAG1IBg4421.t1	hypothetical protein
RSOLAG1IBg12513.t1	Protein transport protein sec31 OS=Emericella nidulans (strain FGSC A4 / ATCC 38163 / CBS 112.46 / NRRL 194 / M139) GN=sec31 PE=3 SV=2
RSOLAG1IBg12441.t1	hypothetical protein
RSOLAG1IBg11973.t1	Vegetative incompatibility protein HET-E-1 OS=Podospora anserina GN=HET-E1 PE=4 SV=1
RSOLAG1IBg12570.t1_CDS	unknown
RSOLAG1IBg12115.t1	hypothetical protein
RSOLAG1IBg2951.t1	hypothetical protein
RSOLAG1IBg12169.t1_CDS	unknown
RSOLAG1IBg1923.t1	hypothetical protein
RSOLAG1IBg6178.t1_CDS	unknown
RSOLAG1IBg11774.t1_CDS	unknown
RSOLAG1IBg9372.t1	hypothetical protein
RSOLAG1IBg4346.t1_CDS	unknown
RSOLAG1IBg1539.t1	hypothetical protein
RSOLAG1IBg5368.t1	hypothetical protein
RSOLAG1IBg10708.t1	hypothetical protein
RSOLAG1IBg9230.t1	Uncharacterized protein C17G6.02c OS=Schizosaccharomyces pombe (strain 972 / ATCC 24843) GN=SPAC17G6.02c PE=4 SV=1
RSOLAG1IBg10725.t1	hypothetical protein
RSOLAG1IBg771.t1_CDS	unknown
RSOLAG1IBg10841.t1_CDS	unknown
RSOLAG1IBg10328.t1_CDS	unknown
RSOLAG1IBg12035.t1_CDS	unknown
RSOLAG1IBg12034.t1_CDS	unknown
RSOLAG1IBg10961.t1_CDS	unknown
RSOLAG1IBg12588.t1	Probable pectate lyase A OS=Neosartorya fischeri (strain ATCC 1020 / DSM 3700 / FGSC A1164 / NRRL 181) GN=plyA PE=3 SV=1
RSOLAG1IBg6356.t1	hypothetical protein
RSOLAG1IBg11726.t1_CDS	unknown
RSOLAG1IBg11464.t1_CDS	unknown
RSOLAG1IBg11724.t1	Retrotransposable element Tf2 155 kDa protein type 2 OS=Schizosaccharomyces pombe (strain 972 / ATCC 24843) GN=Tf2-7 PE=4 SV=1
RSOLAG1IBg9104.t1	hypothetical protein
RSOLAG1IBg9916.t1	Vegetative incompatibility protein HET-E-1 OS=Podospora anserina GN=HET-E1 PE=4 SV=1
RSOLAG1IBg11801.t1_CDS	unknown
RSOLAG1IBg9039.t1_CDS	unknown
RSOLAG1IBg9938.t1	hypothetical protein
RSOLAG1IBg7482.t1	hypothetical protein
RSOLAG1IBg9963.t1	hypothetical protein
RSOLAG1IBg7436.t1_CDS	unknown
RSOLAG1IBg8341.t1	hypothetical protein
RSOLAG1IBg11530.t1_CDS	unknown
RSOLAG1IBg10891.t1_CDS	unknown
RSOLAG1IBg10823.t1	hypothetical protein
RSOLAG1IBg10928.t1_CDS	unknown
RSOLAG1IBg4369.t1	Putative sterigmatocystin biosynthesis peroxidase stcC OS=Emericella nidulans (strain FGSC A4 / ATCC 38163 / CBS 112.46 / NRRL 194 / M139) GN=stcC PE=3 SV=2
RSOLAG1IBg10735.t1	hypothetical protein
RSOLAG1IBg10806.t1_CDS	unknown
RSOLAG1IBg7860.t1	hypothetical protein
RSOLAG1IBg12091.t1_CDS	unknown
RSOLAG1IBg6199.t1	hypothetical protein
RSOLAG1IBg11273.t1_CDS	unknown
RSOLAG1IBg10903.t1_CDS	unknown
RSOLAG1IBg12183.t1	hypothetical protein
RSOLAG1IBg46.t1	K00505 tyrosinase
RSOLAG1IBg736.t1	hypothetical protein
RSOLAG1IBg3102.t1_CDS	unknown
RSOLAG1IBg8421.t1	hypothetical protein
RSOLAG1IBg6726.t1	hypothetical protein
RSOLAG1IBg10537.t1	Retrotransposable element Tf2 155 kDa protein type 1 OS=Schizosaccharomyces pombe (strain 972 / ATCC 24843) GN=Tf2-1 PE=4 SV=1
RSOLAG1IBg11173.t1	hypothetical protein
RSOLAG1IBg1460.t1_CDS	unknown
RSOLAG1IBg11665.t1_CDS	unknown
RSOLAG1IBg8625.t1_CDS	unknown
RSOLAG1IBg1069.t1_CDS	unknown
RSOLAG1IBg2732.t1	hypothetical protein
RSOLAG1IBg11231.t1	hypothetical protein
RSOLAG1IBg63.t1	Uncharacterized oxidoreductase C736.13 OS=Schizosaccharomyces pombe (strain 972 / ATCC 24843) GN=SPCC736.13 PE=3 SV=1
RSOLAG1IBg11960.t1	Retrotransposable element Tf2 155 kDa protein type 2 OS=Schizosaccharomyces pombe (strain 972 / ATCC 24843) GN=Tf2-7 PE=4 SV=1
RSOLAG1IBg11842.t1	hypothetical protein
RSOLAG1IBg6541.t1	Festuclavine dehydrogenase subunit FgaOx3 OS=Neosartorya fumigata (strain ATCC MYA-4609 / Af293 / CBS 101355 / FGSC A1100) GN=fgaOx3 PE=3 SV=1
RSOLAG1IBg11182.t1_CDS	unknown
RSOLAG1IBg12534.t1	Vegetative incompatibility protein HET-E-1 OS=Podospora anserina GN=HET-E1 PE=4 SV=1
RSOLAG1IBg12278.t1_CDS	unknown
RSOLAG1IBg10467.t1_CDS	unknown
RSOLAG1IBg11771.t1	Retrotransposable element Tf2 155 kDa protein type 1 OS=Schizosaccharomyces pombe (strain 972 / ATCC 24843) GN=Tf2-1 PE=4 SV=1
RSOLAG1IBg12437.t1	hypothetical protein
RSOLAG1IBg11946.t1_CDS	unknown
RSOLAG1IBg12048.t1_CDS	unknown
RSOLAG1IBg11353.t1	Retrotransposable element Tf2 155 kDa protein type 1 OS=Schizosaccharomyces pombe (strain 972 / ATCC 24843) GN=Tf2-1 PE=4 SV=1
RSOLAG1IBg10087.t1_CDS	unknown
RSOLAG1IBg12647.t1_CDS	unknown
RSOLAG1IBg12149.t1	Dye-decolorizing peroxidase msp1 OS=Marasmius scorodonius GN=msp1 PE=1 SV=1
RSOLAG1IBg6205.t1	hypothetical protein
RSOLAG1IBg9887.t1	Probable beta-glucosidase E OS=Emericella nidulans (strain FGSC A4 / ATCC 38163 / CBS 112.46 / NRRL 194 / M139) GN=bglE PE=3 SV=1
RSOLAG1IBg9710.t1_CDS	unknown
RSOLAG1IBg11735.t1	hypothetical protein
RSOLAG1IBg1399.t1	O-methylsterigmatocystin oxidoreductase OS=Aspergillus parasiticus GN=ordA PE=3 SV=1
RSOLAG1IBg9784.t1_CDS	unknown
RSOLAG1IBg4021.t1	hypothetical protein
RSOLAG1IBg11008.t1	polysaccharide lyase family 8 protein
RSOLAG1IBg11119.t1	hypothetical protein
RSOLAG1IBg10347.t1	hypothetical protein
RSOLAG1IBg12579.t1	hypothetical protein
RSOLAG1IBg8686.t1_CDS	unknown
RSOLAG1IBg10773.t1	hypothetical protein
RSOLAG1IBg6820.t1	K01569 oxalate decarboxylase
RSOLAG1IBg11841.t1_CDS	unknown
RSOLAG1IBg10200.t1	hypothetical protein
RSOLAG1IBg12464.t1	K(+)/H(+) antiporter 1 OS=Schizosaccharomyces pombe (strain 972 / ATCC 24843) GN=kha1 PE=3 SV=2
RSOLAG1IBg11511.t1_CDS	unknown
RSOLAG1IBg11090.t1	hypothetical protein
RSOLAG1IBg12649.t1	Retrotransposable element Tf2 155 kDa protein type 2 OS=Schizosaccharomyces pombe (strain 972 / ATCC 24843) GN=Tf2-7 PE=4 SV=1
RSOLAG1IBg8948.t1_CDS	unknown
RSOLAG1IBg10459.t1_CDS	unknown
RSOLAG1IBg12574.t1	hypothetical protein
RSOLAG1IBg11372.t1_CDS	unknown
RSOLAG1IBg5125.t1_CDS	unknown
RSOLAG1IBg11029.t1_CDS	unknown
RSOLAG1IBg10898.t1_CDS	unknown
RSOLAG1IBg576.t1	hypothetical protein
RSOLAG1IBg7840.t1	hypothetical protein
RSOLAG1IBg12589.t1_CDS	unknown
RSOLAG1IBg4083.t1	Phosphatidylinositol glycan anchor biosynthesis class U protein OS=Homo sapiens GN=PIGU PE=1 SV=3
RSOLAG1IBg2954.t1	hypothetical protein
RSOLAG1IBg11141.t1_CDS	unknown
RSOLAG1IBg7238.t1_CDS	unknown
RSOLAG1IBg10272.t1_CDS	unknown
RSOLAG1IBg12379.t1	DDB1- and CUL4-associated factor 13 OS=Mus musculus GN=Dcaf13 PE=2 SV=2
RSOLAG1IBg6232.t1_CDS	unknown
RSOLAG1IBg8039.t1	hypothetical protein
RSOLAG1IBg12460.t1	hypothetical protein
RSOLAG1IBg7787.t1_CDS	unknown
RSOLAG1IBg9278.t1_CDS	unknown
RSOLAG1IBg10017.t1	hypothetical protein
RSOLAG1IBg2735.t1	Bypass of stop codon protein 6 OS=Saccharomyces cerevisiae (strain ATCC 204508 / S288c) GN=BSC6 PE=1 SV=1
RSOLAG1IBg11657.t1	hypothetical protein
RSOLAG1IBg11837.t1	hypothetical protein
RSOLAG1IBg2011.t1	hypothetical protein
RSOLAG1IBg8408.t1	hypothetical protein
RSOLAG1IBg10267.t1_CDS	unknown
RSOLAG1IBg12415.t1_CDS	unknown
RSOLAG1IBg8561.t1_CDS	unknown
RSOLAG1IBg4377.t1	hypothetical protein
RSOLAG1IBg10019.t1	hypothetical protein
RSOLAG1IBg4.t1	Retrotransposable element Tf2 155 kDa protein type 1 OS=Schizosaccharomyces pombe (strain 972 / ATCC 24843) GN=Tf2-1 PE=4 SV=1
RSOLAG1IBg12189.t1_CDS	unknown
RSOLAG1IBg5841.t1	hypothetical protein
RSOLAG1IBg6076.t1_CDS	unknown
RSOLAG1IBg11717.t1_CDS	unknown
RSOLAG1IBg4861.t1	K01727 hyaluronate lyase
RSOLAG1IBg11976.t1	Retrotransposable element Tf2 155 kDa protein type 1 OS=Schizosaccharomyces pombe (strain 972 / ATCC 24843) GN=Tf2-1 PE=4 SV=1
RSOLAG1IBg10677.t1	hypothetical protein
RSOLAG1IBg12305.t1	hypothetical protein
RSOLAG1IBg11279.t1_CDS	unknown
RSOLAG1IBg11243.t1_CDS	unknown
RSOLAG1IBg12407.t1_CDS	unknown
RSOLAG1IBg5200.t1	hypothetical protein
RSOLAG1IBg11206.t1_CDS	unknown
RSOLAG1IBg3345.t1	Esterase OS=Acinetobacter lwoffii GN=est PE=3 SV=2
RSOLAG1IBg10028.t1_CDS	unknown
RSOLAG1IBg12096.t1_CDS	unknown
RSOLAG1IBg10159.t1_CDS	unknown
RSOLAG1IBg4481.t1	Putative hydrolase Mb2247c OS=Mycobacterium bovis (strain ATCC BAA-935 / AF2122/97) GN=Mb2247c PE=3 SV=1
RSOLAG1IBg9749.t1	Retrotransposable element Tf2 155 kDa protein type 1 OS=Schizosaccharomyces pombe (strain 972 / ATCC 24843) GN=Tf2-1 PE=4 SV=1
RSOLAG1IBg273.t1	hypothetical protein
RSOLAG1IBg6855.t1	hypothetical protein
RSOLAG1IBg5663.t1_CDS	unknown
RSOLAG1IBg10055.t1_CDS	unknown
RSOLAG1IBg7443.t1	hypothetical protein
RSOLAG1IBg11099.t1	Mediator of RNA polymerase II transcription subunit 10 OS=Ustilago maydis (strain 521 / FGSC 9021) GN=NUT2 PE=3 SV=1
RSOLAG1IBg4988.t1	Protein CSN12 homolog OS=Cryptococcus neoformans var. neoformans serotype D (strain JEC21 / ATCC MYA-565) GN=CSN12 PE=3 SV=1
RSOLAG1IBg1957.t1	hypothetical protein
RSOLAG1IBg12578.t1_CDS	unknown
RSOLAG1IBg11855.t1	Vegetative incompatibility protein HET-E-1 OS=Podospora anserina GN=HET-E1 PE=4 SV=1
RSOLAG1IBg1560.t1_CDS	unknown
RSOLAG1IBg12297.t1	Retrotransposable element Tf2 155 kDa protein type 1 OS=Schizosaccharomyces pombe (strain 972 / ATCC 24843) GN=Tf2-1 PE=4 SV=1
RSOLAG1IBg11644.t1_CDS	unknown
RSOLAG1IBg11311.t1_CDS	unknown
RSOLAG1IBg11274.t1	Retrotransposable element Tf2 155 kDa protein type 2 OS=Schizosaccharomyces pombe (strain 972 / ATCC 24843) GN=Tf2-7 PE=4 SV=1
RSOLAG1IBg12492.t1	hypothetical protein
RSOLAG1IBg10899.t1_CDS	unknown
RSOLAG1IBg11540.t1_CDS	unknown
RSOLAG1IBg3126.t1	K12815 pre-mRNA-splicing factor ATP-dependent RNA helicase PRP16
RSOLAG1IBg12262.t1_CDS	unknown
RSOLAG1IBg12374.t1	High-affinity potassium transport protein OS=Saccharomyces bayanus GN=TRK1 PE=3 SV=1
RSOLAG1IBg7826.t1_CDS	unknown
RSOLAG1IBg7078.t1_CDS	unknown
RSOLAG1IBg3406.t1	hypothetical protein
RSOLAG1IBg3457.t1_CDS	unknown
RSOLAG1IBg8232.t1_CDS	unknown
RSOLAG1IBg11666.t1_CDS	unknown
RSOLAG1IBg28.t1_CDS	unknown
RSOLAG1IBg10739.t1_CDS	unknown
RSOLAG1IBg11181.t1_CDS	unknown
RSOLAG1IBg12623.t1	hypothetical protein
RSOLAG1IBg12255.t1	hypothetical protein
RSOLAG1IBg5050.t1_CDS	unknown
RSOLAG1IBg12342.t1_CDS	unknown
RSOLAG1IBg11974.t1_CDS	unknown
RSOLAG1IBg10052.t1_CDS	unknown
RSOLAG1IBg8453.t1_CDS	unknown
RSOLAG1IBg8635.t1_CDS	unknown
RSOLAG1IBg11121.t1	hypothetical protein
RSOLAG1IBg9092.t1	Metallocarboxypeptidase A-like protein MCYG_01475 OS=Arthroderma otae (strain ATCC MYA-4605 / CBS 113480) GN=MCYG_01475 PE=3 SV=1
RSOLAG1IBg8551.t1_CDS	unknown
RSOLAG1IBg11797.t1_CDS	unknown
RSOLAG1IBg1052.t1_CDS	unknown
RSOLAG1IBg9295.t1	hypothetical protein
RSOLAG1IBg10885.t1	hypothetical protein
RSOLAG1IBg11572.t1	hypothetical protein
RSOLAG1IBg11241.t1_CDS	unknown
RSOLAG1IBg8432.t1_CDS	unknown
RSOLAG1IBg11314.t1	hypothetical protein
RSOLAG1IBg10379.t1_CDS	unknown
RSOLAG1IBg6554.t1	GPN-loop GTPase 2 OS=Danio rerio GN=gpn2 PE=2 SV=1
RSOLAG1IBg6286.t1_CDS	unknown
RSOLAG1IBg12503.t1	Retrotransposable element Tf2 155 kDa protein type 1 OS=Schizosaccharomyces pombe (strain 972 / ATCC 24843) GN=Tf2-1 PE=4 SV=1
RSOLAG1IBg3069.t1	hypothetical protein
RSOLAG1IBg12448.t1	Cytokinin hydroxylase OS=Arabidopsis thaliana GN=CYP735A2 PE=1 SV=1
RSOLAG1IBg7343.t1	hypothetical protein
RSOLAG1IBg10999.t1	Copia protein OS=Drosophila melanogaster GN=GIP PE=1 SV=3
RSOLAG1IBg11431.t1_CDS	unknown
RSOLAG1IBg10957.t1	hypothetical protein
RSOLAG1IBg12000.t1_CDS	unknown
RSOLAG1IBg8580.t1	hypothetical protein
RSOLAG1IBg12335.t1	Vegetative incompatibility protein HET-E-1 OS=Podospora anserina GN=HET-E1 PE=4 SV=1
RSOLAG1IBg12669.t1	hypothetical protein
RSOLAG1IBg11692.t1_CDS	unknown
RSOLAG1IBg9485.t1	L-2,4-diaminobutyrate decarboxylase OS=Acinetobacter baumannii GN=ddc PE=1 SV=1
RSOLAG1IBg729.t1	DNA mismatch repair protein msh-3 OS=Neurospora crassa (strain ATCC 24698 / 74-OR23-1A / CBS 708.71 / DSM 1257 / FGSC 987) GN=msh-3 PE=3 SV=1
RSOLAG1IBg11186.t1	hypothetical protein
RSOLAG1IBg10845.t1_CDS	unknown
RSOLAG1IBg36.t1	hypothetical protein
RSOLAG1IBg1472.t1_CDS	unknown
RSOLAG1IBg11570.t1_CDS	unknown
RSOLAG1IBg12016.t1_CDS	unknown
RSOLAG1IBg1044.t1_CDS	unknown
RSOLAG1IBg11745.t1_CDS	unknown
RSOLAG1IBg12535.t1_CDS	unknown
RSOLAG1IBg12707.t1_CDS	unknown
RSOLAG1IBg12084.t1	hypothetical protein
RSOLAG1IBg12300.t1	hypothetical protein
RSOLAG1IBg6385.t1	Cytochrome P450 3A9 OS=Rattus norvegicus GN=Cyp3a9 PE=2 SV=2
RSOLAG1IBg11939.t1	hypothetical protein
RSOLAG1IBg6392.t1_CDS	unknown
RSOLAG1IBg5951.t1	hypothetical protein
RSOLAG1IBg1984.t1_CDS	unknown
RSOLAG1IBg2039.t1	Oxalate decarboxylase OxdC OS=Bacillus subtilis (strain 168) GN=oxdC PE=1 SV=1
RSOLAG1IBg11997.t1	hypothetical protein
RSOLAG1IBg9296.t1	hypothetical protein
RSOLAG1IBg11889.t1	O-methylsterigmatocystin oxidoreductase OS=Aspergillus parasiticus GN=ordA PE=3 SV=1
RSOLAG1IBg9414.t1_CDS	unknown
RSOLAG1IBg5195.t1_CDS	unknown
RSOLAG1IBg3590.t1	Extragenic suppressor of kinetochore protein 1 OS=Schizosaccharomyces pombe (strain 972 / ATCC 24843) GN=ekc1 PE=1 SV=2
RSOLAG1IBg10964.t1	Metacaspase-1 OS=Lodderomyces elongisporus (strain ATCC 11503 / CBS 2605 / JCM 1781 / NBRC 1676 / NRRL YB-4239) GN=MCA1 PE=3 SV=1
RSOLAG1IBg6126.t1	hypothetical protein
RSOLAG1IBg8780.t1	Cytokinin hydroxylase OS=Arabidopsis thaliana GN=CYP735A2 PE=1 SV=1
RSOLAG1IBg11240.t1_CDS	unknown
RSOLAG1IBg5124.t1_CDS	unknown
RSOLAG1IBg11795.t1_CDS	unknown
RSOLAG1IBg10591.t1	Probable serine/threonine-protein kinase PkwA OS=Thermomonospora curvata GN=pkwA PE=3 SV=1
RSOLAG1IBg8564.t1_CDS	unknown
RSOLAG1IBg12677.t1	hypothetical protein
RSOLAG1IBg665.t1	Midasin OS=Saccharomyces cerevisiae (strain ATCC 204508 / S288c) GN=MDN1 PE=1 SV=1
RSOLAG1IBg11690.t1	Protein transport protein SEC31 OS=Ustilago maydis (strain 521 / FGSC 9021) GN=SEC31 PE=3 SV=1
RSOLAG1IBg4110.t1_CDS	unknown
RSOLAG1IBg12203.t1	hypothetical protein
RSOLAG1IBg11425.t1_CDS	unknown
RSOLAG1IBg5242.t1	hypothetical protein
RSOLAG1IBg12212.t1_CDS	unknown
RSOLAG1IBg12195.t1	Glutathione S-transferase PM239X14 OS=Arabidopsis thaliana PE=2 SV=1
RSOLAG1IBg11793.t1_CDS	unknown
RSOLAG1IBg12005.t1_CDS	unknown
RSOLAG1IBg9833.t1_CDS	unknown
RSOLAG1IBg11770.t1_CDS	unknown
RSOLAG1IBg11761.t1_CDS	unknown
RSOLAG1IBg10525.t1_CDS	unknown
RSOLAG1IBg12223.t1_CDS	unknown
RSOLAG1IBg8314.t1_CDS	unknown
RSOLAG1IBg11367.t1_CDS	unknown
RSOLAG1IBg12376.t1	FACT complex subunit POB3 OS=Ustilago maydis (strain 521 / FGSC 9021) GN=POB3 PE=3 SV=1
RSOLAG1IBg11009.t1_CDS	unknown
RSOLAG1IBg12496.t1_CDS	unknown
RSOLAG1IBg8938.t1_CDS	unknown
RSOLAG1IBg1049.t1_CDS	unknown
RSOLAG1IBg12031.t1_CDS	unknown
RSOLAG1IBg8113.t1	Eukaryotic translation initiation factor 3 subunit B OS=Cryptococcus neoformans var. neoformans serotype D (strain B-3501A) GN=PRT1 PE=3 SV=1
RSOLAG1IBg10227.t1_CDS	unknown
RSOLAG1IBg10801.t1	hypothetical protein
RSOLAG1IBg11373.t1	Retrotransposable element Tf2 155 kDa protein type 1 OS=Schizosaccharomyces pombe (strain 972 / ATCC 24843) GN=Tf2-1 PE=4 SV=1
RSOLAG1IBg10844.t1_CDS	unknown
RSOLAG1IBg11169.t1_CDS	unknown
RSOLAG1IBg7035.t1	hypothetical protein
RSOLAG1IBg12313.t1	Uncharacterized WD repeat-containing protein alr3466 OS=Nostoc sp. (strain PCC 7120 / UTEX 2576) GN=alr3466 PE=4 SV=1
RSOLAG1IBg11499.t1	hypothetical protein
RSOLAG1IBg12181.t1	hypothetical protein
RSOLAG1IBg12234.t1_CDS	unknown
RSOLAG1IBg11626.t1	Probable beta-galactosidase A OS=Neosartorya fischeri (strain ATCC 1020 / DSM 3700 / FGSC A1164 / NRRL 181) GN=lacA PE=3 SV=1
RSOLAG1IBg11058.t1	hypothetical protein
RSOLAG1IBg11826.t1_CDS	unknown
RSOLAG1IBg11796.t1	hypothetical protein
RSOLAG1IBg6347.t1_CDS	unknown
RSOLAG1IBg11056.t1	Tripeptidyl aminopeptidase OS=Streptomyces coelicolor (strain ATCC BAA-471 / A3(2) / M145) GN=tap PE=3 SV=1
RSOLAG1IBg3800.t1	hypothetical protein
RSOLAG1IBg11988.t1_CDS	unknown
RSOLAG1IBg4530.t1	hypothetical protein
RSOLAG1IBg1845.t1	hypothetical protein
RSOLAG1IBg728.t1_CDS	unknown
RSOLAG1IBg10586.t1_CDS	unknown
RSOLAG1IBg10348.t1	hypothetical protein
RSOLAG1IBg8692.t1	Benzoate 4-monooxygenase OS=Aspergillus niger GN=bphA PE=1 SV=1
RSOLAG1IBg12099.t1_CDS	unknown
RSOLAG1IBg12712.t1_CDS	unknown
RSOLAG1IBg2378.t1_CDS	unknown
RSOLAG1IBg10220.t1_CDS	unknown
RSOLAG1IBg10140.t1_CDS	unknown
RSOLAG1IBg8222.t1	hypothetical protein
RSOLAG1IBg11581.t1	hypothetical protein
RSOLAG1IBg10902.t1_CDS	unknown
RSOLAG1IBg1398.t1	hypothetical protein
RSOLAG1IBg12652.t1_CDS	unknown
RSOLAG1IBg1998.t1	hypothetical protein
RSOLAG1IBg12121.t1	hypothetical protein
RSOLAG1IBg11155.t1	hypothetical protein
RSOLAG1IBg10403.t1_CDS	unknown
RSOLAG1IBg11130.t1	Uncharacterized WD repeat-containing protein alr2800 OS=Nostoc sp. (strain PCC 7120 / UTEX 2576) GN=alr2800 PE=4 SV=1
RSOLAG1IBg2804.t1	hypothetical protein
RSOLAG1IBg11991.t1_CDS	unknown
RSOLAG1IBg11798.t1_CDS	unknown
RSOLAG1IBg12302.t1	Cytochrome P450 52A3 OS=Candida maltosa GN=CYP52A3 PE=1 SV=3
RSOLAG1IBg3299.t1	Putative aryl-alcohol dehydrogenase C977.14c OS=Schizosaccharomyces pombe (strain 972 / ATCC 24843) GN=SPAC977.14c PE=1 SV=1
RSOLAG1IBg3844.t1	hypothetical protein
RSOLAG1IBg11150.t1_CDS	unknown
RSOLAG1IBg12319.t1_CDS	unknown
RSOLAG1IBg1974.t1	hypothetical protein
RSOLAG1IBg6628.t1	hypothetical protein
RSOLAG1IBg6682.t1_CDS	unknown
RSOLAG1IBg11940.t1	hypothetical protein
RSOLAG1IBg12461.t1_CDS	unknown
RSOLAG1IBg775.t1	Probable O-acetyltransferase CAS1 OS=Cryptococcus neoformans var. grubii serotype A (strain H99 / ATCC 208821 / CBS 10515 / FGSC 9487) GN=CAS1 PE=3 SV=1
RSOLAG1IBg10910.t1	hypothetical protein
RSOLAG1IBg5641.t1	hypothetical protein
RSOLAG1IBg586.t1	hypothetical protein
RSOLAG1IBg5622.t1	hypothetical protein
RSOLAG1IBg10706.t1	hypothetical protein
RSOLAG1IBg6473.t1	hypothetical protein
RSOLAG1IBg11742.t1	Retrotransposable element Tf2 155 kDa protein type 1 OS=Schizosaccharomyces pombe (strain 972 / ATCC 24843) GN=Tf2-1 PE=4 SV=1
RSOLAG1IBg1946.t1	hypothetical protein
RSOLAG1IBg9187.t1_CDS	unknown
RSOLAG1IBg11867.t1	hypothetical protein
RSOLAG1IBg5624.t1	hypothetical protein
RSOLAG1IBg8794.t1	Alcohol dehydrogenase [acceptor] OS=Pseudomonas putida GN=alkJ PE=3 SV=1
RSOLAG1IBg10601.t1	hypothetical protein
RSOLAG1IBg1055.t1_CDS	unknown
RSOLAG1IBg7612.t1	Uncharacterized transporter C1683.12 OS=Schizosaccharomyces pombe (strain 972 / ATCC 24843) GN=SPBC1683.12 PE=3 SV=1
RSOLAG1IBg6963.t1	hypothetical protein
RSOLAG1IBg1045.t1_CDS	unknown
RSOLAG1IBg316.t1	Probable 3-hydroxyacyl-CoA dehydrogenase B0272.3 OS=Caenorhabditis elegans GN=B0272.3 PE=1 SV=1
RSOLAG1IBg11984.t1_CDS	unknown
RSOLAG1IBg10628.t1	hypothetical protein
RSOLAG1IBg11487.t1	hypothetical protein
RSOLAG1IBg5568.t1	hypothetical protein
RSOLAG1IBg12560.t1	Retrotransposable element Tf2 155 kDa protein type 1 OS=Schizosaccharomyces pombe (strain 972 / ATCC 24843) GN=Tf2-1 PE=4 SV=1
RSOLAG1IBg12122.t1	hypothetical protein
RSOLAG1IBg10380.t1_CDS	unknown
RSOLAG1IBg11573.t1_CDS	unknown
RSOLAG1IBg11708.t1	hypothetical protein
RSOLAG1IBg11948.t1	hypothetical protein
RSOLAG1IBg6754.t1	hypothetical protein
RSOLAG1IBg11990.t1_CDS	unknown
RSOLAG1IBg12006.t1_CDS	unknown
RSOLAG1IBg10927.t1	hypothetical protein
RSOLAG1IBg12706.t1_CDS	unknown
RSOLAG1IBg10865.t1_CDS	unknown
RSOLAG1IBg5220.t1	Probable feruloyl esterase B-1 OS=Aspergillus oryzae (strain ATCC 42149 / RIB 40) GN=faeB-1 PE=3 SV=1
RSOLAG1IBg12645.t1	Uncharacterized WD repeat-containing protein alr3466 OS=Nostoc sp. (strain PCC 7120 / UTEX 2576) GN=alr3466 PE=4 SV=1
RSOLAG1IBg8821.t1_CDS	unknown
RSOLAG1IBg7976.t1	Sugar transporter STL1 OS=Saccharomyces cerevisiae (strain ATCC 204508 / S288c) GN=STL1 PE=1 SV=2
RSOLAG1IBg8943.t1	hypothetical protein
RSOLAG1IBg12609.t1	hypothetical protein
RSOLAG1IBg701.t1	TATA-binding protein-associated factor 172 OS=Homo sapiens GN=BTAF1 PE=1 SV=2
RSOLAG1IBg11609.t1_CDS	unknown
RSOLAG1IBg9773.t1_CDS	unknown
RSOLAG1IBg11363.t1	hypothetical protein
RSOLAG1IBg11659.t1_CDS	unknown
RSOLAG1IBg12409.t1	Protein transport protein SEC31 OS=Ustilago maydis (strain 521 / FGSC 9021) GN=SEC31 PE=3 SV=1
RSOLAG1IBg10888.t1	Retrotransposable element Tf2 155 kDa protein type 1 OS=Schizosaccharomyces pombe (strain 972 / ATCC 24843) GN=Tf2-1 PE=4 SV=1
RSOLAG1IBg12673.t1_CDS	unknown
RSOLAG1IBg7541.t1	hypothetical protein
RSOLAG1IBg9956.t1_CDS	unknown
RSOLAG1IBg12078.t1_CDS	unknown
RSOLAG1IBg9982.t1_CDS	unknown
RSOLAG1IBg11323.t1_CDS	unknown
RSOLAG1IBg7042.t1	Retrotransposable element Tf2 155 kDa protein type 1 OS=Schizosaccharomyces pombe (strain 972 / ATCC 24843) GN=Tf2-1 PE=4 SV=1
RSOLAG1IBg10886.t1	hypothetical protein
RSOLAG1IBg8331.t1	O-methylsterigmatocystin oxidoreductase OS=Aspergillus flavus GN=ordA PE=3 SV=2
RSOLAG1IBg11863.t1	hypothetical protein
RSOLAG1IBg11568.t1_CDS	unknown
RSOLAG1IBg10513.t1	hypothetical protein
RSOLAG1IBg10329.t1_CDS	unknown
RSOLAG1IBg11523.t1_CDS	unknown
RSOLAG1IBg10973.t1_CDS	unknown
RSOLAG1IBg2251.t1	hypothetical protein
RSOLAG1IBg7816.t1_CDS	unknown
RSOLAG1IBg9346.t1	Mitochondrial dicarboxylate transporter OS=Saccharomyces cerevisiae (strain ATCC 204508 / S288c) GN=DIC1 PE=1 SV=1
RSOLAG1IBg11244.t1	Transposon Ty3-I Gag-Pol polyprotein OS=Saccharomyces cerevisiae (strain ATCC 204508 / S288c) GN=TY3B-I PE=3 SV=2
RSOLAG1IBg1245.t1_CDS	unknown
RSOLAG1IBg11309.t1	hypothetical protein
RSOLAG1IBg11964.t1	Retrotransposable element Tf2 155 kDa protein type 1 OS=Schizosaccharomyces pombe (strain 972 / ATCC 24843) GN=Tf2-1 PE=4 SV=1
RSOLAG1IBg9472.t1_CDS	unknown
RSOLAG1IBg11872.t1_CDS	unknown
RSOLAG1IBg9972.t1	hypothetical protein
RSOLAG1IBg9319.t1	hypothetical protein
RSOLAG1IBg3399.t1	hypothetical protein
RSOLAG1IBg10172.t1	Protein RTA1 OS=Saccharomyces cerevisiae (strain ATCC 204508 / S288c) GN=RTA1 PE=1 SV=1
RSOLAG1IBg12703.t1_CDS	unknown
RSOLAG1IBg6802.t1_CDS	unknown
RSOLAG1IBg12237.t1	hypothetical protein
RSOLAG1IBg12166.t1	Retrotransposable element Tf2 155 kDa protein type 1 OS=Schizosaccharomyces pombe (strain 972 / ATCC 24843) GN=Tf2-1 PE=4 SV=1
RSOLAG1IBg11270.t1	Retrotransposon-derived protein PEG10 OS=Mus musculus GN=Peg10 PE=1 SV=2
RSOLAG1IBg11065.t1_CDS	unknown
RSOLAG1IBg11575.t1_CDS	unknown
RSOLAG1IBg11788.t1	hypothetical protein
RSOLAG1IBg12106.t1	hypothetical protein
RSOLAG1IBg9750.t1_CDS	unknown
RSOLAG1IBg568.t1	hypothetical protein
RSOLAG1IBg10838.t1_CDS	unknown
RSOLAG1IBg772.t1_CDS	unknown
RSOLAG1IBg11899.t1_CDS	unknown
RSOLAG1IBg10592.t1	hypothetical protein
RSOLAG1IBg12340.t1_CDS	unknown
RSOLAG1IBg2287.t1	Putative thiosulfate sulfurtransferase, mitochondrial OS=Schizosaccharomyces pombe (strain 972 / ATCC 24843) GN=SPAC4H3.07c PE=3 SV=2
RSOLAG1IBg4108.t1_CDS	unknown
RSOLAG1IBg11312.t1	Retrotransposon-derived protein PEG10 OS=Homo sapiens GN=PEG10 PE=1 SV=2
RSOLAG1IBg12688.t1	Phenol 2-monooxygenase OS=Trichosporon cutaneum PE=1 SV=3
RSOLAG1IBg7194.t1	hypothetical protein
RSOLAG1IBg11210.t1_CDS	unknown
RSOLAG1IBg10397.t1	Retrotransposable element Tf2 155 kDa protein type 1 OS=Schizosaccharomyces pombe (strain 972 / ATCC 24843) GN=Tf2-1 PE=4 SV=1
RSOLAG1IBg10534.t1	Retrotransposable element Tf2 155 kDa protein type 1 OS=Schizosaccharomyces pombe (strain 972 / ATCC 24843) GN=Tf2-1 PE=4 SV=1
RSOLAG1IBg11642.t1	hypothetical protein
RSOLAG1IBg4467.t1	hypothetical protein
RSOLAG1IBg9471.t1_CDS	unknown
RSOLAG1IBg4909.t1	Pc21g17770
RSOLAG1IBg6419.t1	Putative cytochrome P450 CYP13A10 OS=Caenorhabditis elegans GN=cyp-13A10 PE=3 SV=3
RSOLAG1IBg5169.t1	Leucine aminopeptidase A OS=Aspergillus oryzae (strain ATCC 42149 / RIB 40) GN=lapA PE=1 SV=1
RSOLAG1IBg6576.t1	Probable splicing factor 3B subunit 5 OS=Drosophila melanogaster GN=CG11985 PE=1 SV=1
RSOLAG1IBg12224.t1_CDS	unknown
RSOLAG1IBg1400.t1_CDS	unknown
RSOLAG1IBg2775.t1_CDS	unknown
RSOLAG1IBg1088.t1	hypothetical protein
RSOLAG1IBg11297.t1	Retrotransposable element Tf2 155 kDa protein type 1 OS=Schizosaccharomyces pombe (strain 972 / ATCC 24843) GN=Tf2-1 PE=4 SV=1
RSOLAG1IBg8433.t1_CDS	unknown
RSOLAG1IBg5055.t1	hypothetical protein
RSOLAG1IBg7945.t1_CDS	unknown
RSOLAG1IBg12590.t1	hypothetical protein
RSOLAG1IBg5407.t1_CDS	unknown
RSOLAG1IBg3269.t1	hypothetical protein
RSOLAG1IBg9091.t1	hypothetical protein
RSOLAG1IBg11200.t1	hypothetical protein
RSOLAG1IBg2995.t1_CDS	unknown
RSOLAG1IBg11994.t1_CDS	unknown
RSOLAG1IBg6312.t1_CDS	unknown
RSOLAG1IBg2042.t1	hypothetical protein
RSOLAG1IBg12294.t1_CDS	unknown
RSOLAG1IBg12604.t1	Calcium-independent phospholipase A2-gamma OS=Mus musculus GN=Pnpla8 PE=2 SV=1
RSOLAG1IBg12585.t1_CDS	unknown
RSOLAG1IBg11104.t1_CDS	unknown
RSOLAG1IBg5213.t1	K01061 carboxymethylenebutenolidase
RSOLAG1IBg12636.t1	hypothetical protein
RSOLAG1IBg12710.t1	hypothetical protein
RSOLAG1IBg11854.t1	hypothetical protein
RSOLAG1IBg11032.t1_CDS	unknown
RSOLAG1IBg11137.t1	hypothetical protein
RSOLAG1IBg12583.t1	hypothetical protein
RSOLAG1IBg10432.t1	K00327 NADPH-ferrihemoprotein reductase
RSOLAG1IBg2029.t1	hypothetical protein
RSOLAG1IBg12221.t1	Retrotransposable element Tf2 155 kDa protein type 1 OS=Schizosaccharomyces pombe (strain 972 / ATCC 24843) GN=Tf2-1 PE=4 SV=1
RSOLAG1IBg7113.t1	ABC transporter G family member 11 OS=Dictyostelium discoideum GN=abcG11 PE=3 SV=1
RSOLAG1IBg4782.t1_CDS	unknown
RSOLAG1IBg5090.t1_CDS	unknown
RSOLAG1IBg11839.t1_CDS	unknown
RSOLAG1IBg7122.t1	ABC transporter G family member 11 OS=Dictyostelium discoideum GN=abcG11 PE=3 SV=1
RSOLAG1IBg9530.t1	O-methylsterigmatocystin oxidoreductase OS=Aspergillus flavus GN=ordA PE=3 SV=2
RSOLAG1IBg11674.t1	hypothetical protein
RSOLAG1IBg12683.t1_CDS	unknown
RSOLAG1IBg5256.t1	hypothetical protein
RSOLAG1IBg10405.t1_CDS	unknown
RSOLAG1IBg11980.t1	hypothetical protein
RSOLAG1IBg10438.t1_CDS	unknown
RSOLAG1IBg3990.t1	hypothetical protein
RSOLAG1IBg664.t1_CDS	unknown
RSOLAG1IBg7784.t1_CDS	unknown
RSOLAG1IBg618.t1	Tyrosinase OS=Streptomyces glaucescens GN=melC2 PE=1 SV=3
RSOLAG1IBg7963.t1_CDS	unknown
RSOLAG1IBg8458.t1	K(+)/H(+) antiporter 1 OS=Saccharomyces cerevisiae (strain ATCC 204508 / S288c) GN=KHA1 PE=1 SV=1
RSOLAG1IBg9670.t1	hypothetical protein
RSOLAG1IBg12711.t1	hypothetical protein
RSOLAG1IBg5920.t1_CDS	unknown
RSOLAG1IBg6253.t1_CDS	unknown
RSOLAG1IBg12311.t1_CDS	unknown
RSOLAG1IBg4373.t1	Hybrid signal transduction histidine kinase A OS=Dictyostelium discoideum GN=dhkA PE=1 SV=1
RSOLAG1IBg9226.t1_CDS	unknown
RSOLAG1IBg11352.t1	Retrotransposon-derived protein PEG10 OS=Mus musculus GN=Peg10 PE=1 SV=2
RSOLAG1IBg11638.t1_CDS	unknown
RSOLAG1IBg11893.t1_CDS	unknown
RSOLAG1IBg5858.t1_CDS	unknown
RSOLAG1IBg6050.t1	hypothetical protein
RSOLAG1IBg2538.t1	hypothetical protein
RSOLAG1IBg4682.t1	hypothetical protein
RSOLAG1IBg12655.t1	hypothetical protein
RSOLAG1IBg11908.t1_CDS	unknown
RSOLAG1IBg8795.t1	Choline dehydrogenase OS=Staphylococcus saprophyticus subsp. saprophyticus (strain ATCC 15305 / DSM 20229) GN=betA PE=3 SV=1
RSOLAG1IBg10221.t1	Retrotransposable element Tf2 155 kDa protein type 1 OS=Schizosaccharomyces pombe (strain 972 / ATCC 24843) GN=Tf2-1 PE=4 SV=1
RSOLAG1IBg8624.t1	hypothetical protein
RSOLAG1IBg12359.t1_CDS	unknown
RSOLAG1IBg3417.t1	Ferric reductase transmembrane component 5 OS=Saccharomyces cerevisiae (strain ATCC 204508 / S288c) GN=FRE5 PE=2 SV=1
RSOLAG1IBg9207.t1	hypothetical protein
RSOLAG1IBg8566.t1_CDS	unknown
RSOLAG1IBg12531.t1_CDS	unknown
RSOLAG1IBg3892.t1	Glutamate--cysteine ligase OS=Neurospora crassa (strain ATCC 24698 / 74-OR23-1A / CBS 708.71 / DSM 1257 / FGSC 987) GN=gcs-1 PE=3 SV=1
RSOLAG1IBg5313.t1	hypothetical protein
RSOLAG1IBg10343.t1_CDS	unknown
RSOLAG1IBg10976.t1_CDS	unknown
RSOLAG1IBg12079.t1_CDS	unknown
RSOLAG1IBg11933.t1_CDS	unknown
RSOLAG1IBg11730.t1	NACHT and WD40 domain protein
RSOLAG1IBg12599.t1	hypothetical protein
RSOLAG1IBg6015.t1	K01569 oxalate decarboxylase
RSOLAG1IBg11543.t1_CDS	unknown
RSOLAG1IBg8614.t1_CDS	unknown
RSOLAG1IBg5123.t1_CDS	unknown
RSOLAG1IBg12705.t1	Retrotransposable element Tf2 155 kDa protein type 1 OS=Schizosaccharomyces pombe (strain 972 / ATCC 24843) GN=Tf2-1 PE=4 SV=1
RSOLAG1IBg12417.t1	similar to ORF
RSOLAG1IBg11125.t1	hypothetical protein
RSOLAG1IBg4114.t1	hypothetical protein
RSOLAG1IBg9210.t1	hypothetical protein
RSOLAG1IBg3898.t1	hypothetical protein
RSOLAG1IBg11246.t1_CDS	unknown
RSOLAG1IBg11310.t1	hypothetical protein
RSOLAG1IBg12014.t1_CDS	unknown
RSOLAG1IBg10621.t1	hypothetical protein
RSOLAG1IBg12219.t1_CDS	unknown
RSOLAG1IBg11289.t1	hypothetical protein
RSOLAG1IBg3514.t1	hypothetical protein
RSOLAG1IBg5707.t1	hypothetical protein
RSOLAG1IBg11780.t1	hypothetical protein
RSOLAG1IBg11537.t1	hypothetical protein
RSOLAG1IBg1610.t1	Cytochrome c oxidase polypeptide 5, mitochondrial OS=Neurospora crassa (strain ATCC 24698 / 74-OR23-1A / CBS 708.71 / DSM 1257 / FGSC 987) GN=cya-4 PE=3 SV=2
RSOLAG1IBg8183.t1	Coiled-coil domain-containing protein 25 OS=Danio rerio GN=ccdc25 PE=1 SV=1
RSOLAG1IBg5095.t1	hypothetical protein
RSOLAG1IBg12176.t1_CDS	unknown
RSOLAG1IBg5674.t1_CDS	unknown
RSOLAG1IBg11344.t1	Protein NIF3 homolog OS=Schizosaccharomyces pombe (strain 972 / ATCC 24843) GN=SPCC126.12 PE=3 SV=1
RSOLAG1IBg12160.t1	hypothetical protein
RSOLAG1IBg9179.t1	Putative epoxide hydrolase OS=Stigmatella aurantiaca (strain DW4/3-1) GN=STAUR_4299 PE=3 SV=2
RSOLAG1IBg11467.t1_CDS	unknown
RSOLAG1IBg6964.t1	hypothetical protein
RSOLAG1IBg2733.t1	hypothetical protein
RSOLAG1IBg6158.t1	hypothetical protein
RSOLAG1IBg12071.t1	Endopolygalacturonase I OS=Aspergillus aculeatus GN=pgaI PE=1 SV=1
RSOLAG1IBg6145.t1_CDS	unknown
RSOLAG1IBg12489.t1_CDS	unknown
RSOLAG1IBg10947.t1	hypothetical protein
RSOLAG1IBg12199.t1	hypothetical protein
RSOLAG1IBg10201.t1	Uncharacterized transporter PB10D8.01 OS=Schizosaccharomyces pombe (strain 972 / ATCC 24843) GN=SPBPB10D8.01 PE=3 SV=1
RSOLAG1IBg7081.t1	hypothetical protein
RSOLAG1IBg11768.t1	hypothetical protein
RSOLAG1IBg5221.t1	K03657 DNA helicase II / ATP-dependent DNA helicase PcrA
RSOLAG1IBg7272.t1	hypothetical protein
RSOLAG1IBg2162.t1	hypothetical protein
RSOLAG1IBg10966.t1_CDS	unknown
RSOLAG1IBg9495.t1_CDS	unknown
RSOLAG1IBg11165.t1_CDS	unknown
RSOLAG1IBg12594.t1	K01681 aconitate hydratase 1
RSOLAG1IBg11030.t1_CDS	unknown
RSOLAG1IBg12038.t1	Vegetative incompatibility protein HET-E-1 OS=Podospora anserina GN=HET-E1 PE=4 SV=1
RSOLAG1IBg6500.t1_CDS	unknown
RSOLAG1IBg9329.t1	hypothetical protein
RSOLAG1IBg1970.t1	hypothetical protein
RSOLAG1IBg2016.t1_CDS	unknown
RSOLAG1IBg12086.t1	hypothetical protein
RSOLAG1IBg12582.t1_CDS	unknown
RSOLAG1IBg10848.t1_CDS	unknown
RSOLAG1IBg8744.t1	hypothetical protein
RSOLAG1IBg11993.t1	Retrotransposable element Tf2 155 kDa protein type 1 OS=Schizosaccharomyces pombe (strain 972 / ATCC 24843) GN=Tf2-1 PE=4 SV=1
RSOLAG1IBg2734.t1_CDS	unknown
RSOLAG1IBg3922.t1	hypothetical protein
RSOLAG1IBg11897.t1_CDS	unknown
RSOLAG1IBg11142.t1	Vegetative incompatibility protein HET-E-1 OS=Podospora anserina GN=HET-E1 PE=4 SV=1
RSOLAG1IBg2513.t1_CDS	unknown
RSOLAG1IBg6952.t1	hypothetical protein
RSOLAG1IBg5339.t1	hypothetical protein
RSOLAG1IBg10238.t1	hypothetical protein
RSOLAG1IBg8012.t1_CDS	unknown
RSOLAG1IBg1054.t1_CDS	unknown
RSOLAG1IBg7803.t1_CDS	unknown
RSOLAG1IBg12332.t1_CDS	unknown
RSOLAG1IBg12236.t1_CDS	unknown
RSOLAG1IBg5992.t1_CDS	unknown
RSOLAG1IBg10270.t1	Retrotransposon-derived protein PEG10 OS=Homo sapiens GN=PEG10 PE=1 SV=2
RSOLAG1IBg12621.t1	hypothetical protein
RSOLAG1IBg10460.t1	Golgi apparatus membrane protein TVP38 OS=Podospora anserina (strain S / ATCC MYA-4624 / DSM 980 / FGSC 10383) GN=TVP38 PE=3 SV=1
RSOLAG1IBg9746.t1	hypothetical protein
RSOLAG1IBg11365.t1_CDS	unknown
RSOLAG1IBg10833.t1	K11374 elongator complex protein 2
RSOLAG1IBg12510.t1_CDS	unknown
RSOLAG1IBg8503.t1	hypothetical protein
RSOLAG1IBg11149.t1_CDS	unknown
RSOLAG1IBg12080.t1	Retrotransposable element Tf2 155 kDa protein type 2 OS=Schizosaccharomyces pombe (strain 972 / ATCC 24843) GN=Tf2-7 PE=4 SV=1
RSOLAG1IBg12107.t1	hypothetical protein
RSOLAG1IBg30.t1	hypothetical protein
RSOLAG1IBg9946.t1	hypothetical protein
RSOLAG1IBg6183.t1	Cytochrome c OS=Theileria annulata GN=TA12950 PE=3 SV=1
RSOLAG1IBg5041.t1	Protein rad9 OS=Coprinopsis cinerea (strain Okayama-7 / 130 / ATCC MYA-4618 / FGSC 9003) GN=rad9 PE=2 SV=2
RSOLAG1IBg12624.t1	hypothetical protein
RSOLAG1IBg11937.t1	hypothetical protein
RSOLAG1IBg6162.t1	hypothetical protein
RSOLAG1IBg5102.t1	hypothetical protein
RSOLAG1IBg2396.t1_CDS	unknown
RSOLAG1IBg10605.t1	hypothetical protein
RSOLAG1IBg10006.t1	ATP-dependent bile acid permease OS=Saccharomyces cerevisiae (strain ATCC 204508 / S288c) GN=YBT1 PE=1 SV=2
RSOLAG1IBg8233.t1	hypothetical protein
RSOLAG1IBg11160.t1	Protein transport protein SEC31 OS=Ustilago maydis (strain 521 / FGSC 9021) GN=SEC31 PE=3 SV=1
RSOLAG1IBg11519.t1	Uncharacterized WD repeat-containing protein alr3466 OS=Nostoc sp. (strain PCC 7120 / UTEX 2576) GN=alr3466 PE=4 SV=1
RSOLAG1IBg6550.t1_CDS	unknown
RSOLAG1IBg11013.t1_CDS	unknown
RSOLAG1IBg11566.t1_CDS	unknown
RSOLAG1IBg5191.t1_CDS	unknown
RSOLAG1IBg12116.t1	hypothetical protein
RSOLAG1IBg7037.t1_CDS	unknown
RSOLAG1IBg2045.t1	hypothetical protein
RSOLAG1IBg7830.t1_CDS	unknown
RSOLAG1IBg11943.t1_CDS	unknown
RSOLAG1IBg8438.t1	Transposon Ty3-I Gag-Pol polyprotein OS=Saccharomyces cerevisiae (strain ATCC 204508 / S288c) GN=TY3B-I PE=3 SV=2
RSOLAG1IBg9487.t1_CDS	unknown
RSOLAG1IBg11599.t1_CDS	unknown
RSOLAG1IBg12291.t1_CDS	unknown
RSOLAG1IBg11211.t1_CDS	unknown
RSOLAG1IBg10250.t1	Probable pectin lyase C OS=Aspergillus oryzae (strain ATCC 42149 / RIB 40) GN=pelC PE=3 SV=1
RSOLAG1IBg10716.t1	hypothetical protein
RSOLAG1IBg12102.t1	hypothetical protein
RSOLAG1IBg7043.t1_CDS	unknown
RSOLAG1IBg3689.t1_CDS	unknown
RSOLAG1IBg501.t1	hypothetical protein
RSOLAG1IBg10302.t1_CDS	unknown
RSOLAG1IBg481.t1_CDS	unknown
RSOLAG1IBg11764.t1	hypothetical protein
RSOLAG1IBg9597.t1	hypothetical protein
RSOLAG1IBg10750.t1	hypothetical protein
RSOLAG1IBg10512.t1	hypothetical protein
RSOLAG1IBg11950.t1	hypothetical protein
RSOLAG1IBg11820.t1	hypothetical protein
RSOLAG1IBg1969.t1	hypothetical protein
RSOLAG1IBg12521.t1_CDS	unknown
RSOLAG1IBg11687.t1	hypothetical protein
RSOLAG1IBg8796.t1_CDS	unknown
RSOLAG1IBg9057.t1	hypothetical protein
RSOLAG1IBg3968.t1	Protein hob3 OS=Schizosaccharomyces pombe (strain 972 / ATCC 24843) GN=hob3 PE=1 SV=1
RSOLAG1IBg12687.t1_CDS	unknown
RSOLAG1IBg3820.t1	hypothetical protein
RSOLAG1IBg10603.t1	hypothetical protein
RSOLAG1IBg9828.t1	hypothetical protein
RSOLAG1IBg12439.t1	hypothetical protein
RSOLAG1IBg11703.t1_CDS	unknown
RSOLAG1IBg5181.t1	Probable quinate permease OS=Aspergillus flavus (strain ATCC 200026 / FGSC A1120 / NRRL 3357 / JCM 12722 / SRRC 167) GN=qutD PE=3 SV=1
RSOLAG1IBg12073.t1_CDS	unknown
RSOLAG1IBg10398.t1_CDS	unknown
RSOLAG1IBg12056.t1_CDS	unknown
RSOLAG1IBg10162.t1_CDS	unknown
RSOLAG1IBg11477.t1	Uncharacterized ATP-dependent helicase C17A2.12 OS=Schizosaccharomyces pombe (strain 972 / ATCC 24843) GN=SPAC17A2.12 PE=3 SV=1
RSOLAG1IBg1557.t1_CDS	unknown
RSOLAG1IBg6872.t1	Heavy metal tolerance protein OS=Schizosaccharomyces pombe (strain 972 / ATCC 24843) GN=hmt1 PE=2 SV=3
RSOLAG1IBg5138.t1	60S ribosomal protein L16 OS=Neurospora crassa (strain ATCC 24698 / 74-OR23-1A / CBS 708.71 / DSM 1257 / FGSC 987) GN=rpl-16 PE=3 SV=1
RSOLAG1IBg11776.t1	Retrotransposable element Tf2 155 kDa protein type 1 OS=Schizosaccharomyces pombe (strain 972 / ATCC 24843) GN=Tf2-1 PE=4 SV=1
RSOLAG1IBg8868.t1	Kinesin light chain 1 OS=Homo sapiens GN=KLC1 PE=1 SV=2
RSOLAG1IBg10949.t1	Cell division control protein 15 OS=Saccharomyces cerevisiae (strain ATCC 204508 / S288c) GN=CDC15 PE=1 SV=3
RSOLAG1IBg9470.t1	Retrotransposon-derived protein PEG10 OS=Homo sapiens GN=PEG10 PE=1 SV=2
RSOLAG1IBg12167.t1_CDS	unknown
RSOLAG1IBg11952.t1	Retrotransposable element Tf2 155 kDa protein type 1 OS=Schizosaccharomyces pombe (strain 972 / ATCC 24843) GN=Tf2-1 PE=4 SV=1
RSOLAG1IBg10128.t1_CDS	unknown
RSOLAG1IBg7133.t1	Probable serine/threonine-protein kinase DDB_G0284251 OS=Dictyostelium discoideum GN=DDB_G0284251 PE=3 SV=1
RSOLAG1IBg10286.t1	hypothetical protein
RSOLAG1IBg7345.t1	hypothetical protein
RSOLAG1IBg12058.t1	Regulator of nonsense transcripts 1 homolog OS=Neurospora crassa (strain ATCC 24698 / 74-OR23-1A / CBS 708.71 / DSM 1257 / FGSC 987) GN=2E4.130 PE=3 SV=1
RSOLAG1IBg10598.t1	hypothetical protein
RSOLAG1IBg11189.t1_CDS	unknown
RSOLAG1IBg12128.t1_CDS	unknown
RSOLAG1IBg12639.t1_CDS	unknown
RSOLAG1IBg294.t1	ATP-dependent bile acid permease OS=Saccharomyces cerevisiae (strain ATCC 204508 / S288c) GN=YBT1 PE=1 SV=2
RSOLAG1IBg8621.t1	hypothetical protein
RSOLAG1IBg6715.t1_CDS	unknown
RSOLAG1IBg12681.t1	hypothetical protein
RSOLAG1IBg2067.t1	hypothetical protein
RSOLAG1IBg9872.t1_CDS	unknown
RSOLAG1IBg3641.t1	hypothetical protein
RSOLAG1IBg11064.t1	hypothetical protein
RSOLAG1IBg1048.t1_CDS	unknown
RSOLAG1IBg7321.t1	hypothetical protein
RSOLAG1IBg1947.t1	hypothetical protein
RSOLAG1IBg11350.t1	Retrotransposable element Tf2 155 kDa protein type 1 OS=Schizosaccharomyces pombe (strain 972 / ATCC 24843) GN=Tf2-1 PE=4 SV=1
RSOLAG1IBg10255.t1	hypothetical protein
RSOLAG1IBg12593.t1	hypothetical protein
RSOLAG1IBg11569.t1_CDS	unknown
RSOLAG1IBg3467.t1_CDS	unknown
RSOLAG1IBg6621.t1	Putative L-type lectin-domain containing receptor kinase I.4 OS=Arabidopsis thaliana GN=LECRK14 PE=3 SV=1
RSOLAG1IBg11370.t1_CDS	unknown
RSOLAG1IBg11011.t1_CDS	unknown
RSOLAG1IBg9573.t1	hypothetical protein
RSOLAG1IBg6808.t1	Uncharacterized WD repeat-containing protein alr3466 OS=Nostoc sp. (strain PCC 7120 / UTEX 2576) GN=alr3466 PE=4 SV=1
RSOLAG1IBg11686.t1	hypothetical protein
RSOLAG1IBg9990.t1	Beta-glucan synthesis-associated protein KRE6 OS=Saccharomyces cerevisiae (strain ATCC 204508 / S288c) GN=KRE6 PE=1 SV=2
RSOLAG1IBg11865.t1	TPR and ankyrin repeat-containing protein 1 OS=Homo sapiens GN=TRANK1 PE=2 SV=4
RSOLAG1IBg10730.t1	hypothetical protein
RSOLAG1IBg12258.t1_CDS	unknown
RSOLAG1IBg10419.t1	hypothetical protein
RSOLAG1IBg12663.t1_CDS	unknown
RSOLAG1IBg8457.t1	hypothetical protein
RSOLAG1IBg11154.t1_CDS	unknown
RSOLAG1IBg12325.t1	hypothetical protein
RSOLAG1IBg2970.t1_CDS	unknown
RSOLAG1IBg4726.t1	Lipase OS=Rhizopus oryzae PE=1 SV=1
RSOLAG1IBg11495.t1	hypothetical protein
RSOLAG1IBg1917.t1	Probable glucan 1,3-beta-glucosidase D OS=Aspergillus terreus (strain NIH 2624 / FGSC A1156) GN=exgD PE=3 SV=1
RSOLAG1IBg7944.t1_CDS	unknown
RSOLAG1IBg9778.t1	Retrotransposable element Tf2 155 kDa protein type 1 OS=Schizosaccharomyces pombe (strain 972 / ATCC 24843) GN=Tf2-1 PE=4 SV=1
RSOLAG1IBg5196.t1	hypothetical protein
RSOLAG1IBg10599.t1	hypothetical protein
RSOLAG1IBg10669.t1	Aquaporin-1 OS=Saccharomyces cerevisiae (strain Lalvin EC1118 / Prise de mousse) GN=AQY1 PE=2 SV=1
RSOLAG1IBg12097.t1	hypothetical protein
RSOLAG1IBg11835.t1_CDS	unknown
RSOLAG1IBg11882.t1_CDS	unknown
RSOLAG1IBg1955.t1	hypothetical protein
RSOLAG1IBg12653.t1_CDS	unknown
RSOLAG1IBg8440.t1	hypothetical protein
RSOLAG1IBg8270.t1	Glycogenin-2 OS=Homo sapiens GN=GYG2 PE=1 SV=2
RSOLAG1IBg12289.t1	hypothetical protein
RSOLAG1IBg2631.t1	GPI transamidase component PIG-T OS=Homo sapiens GN=PIGT PE=1 SV=1
RSOLAG1IBg671.t1_CDS	unknown
RSOLAG1IBg12675.t1	Retrotransposable element Tf2 155 kDa protein type 1 OS=Schizosaccharomyces pombe (strain 972 / ATCC 24843) GN=Tf2-1 PE=4 SV=1
RSOLAG1IBg11786.t1_CDS	unknown
RSOLAG1IBg12196.t1	hypothetical protein
RSOLAG1IBg11711.t1_CDS	unknown
RSOLAG1IBg12076.t1	Retrotransposable element Tf2 155 kDa protein type 1 OS=Schizosaccharomyces pombe (strain 972 / ATCC 24843) GN=Tf2-1 PE=4 SV=1
RSOLAG1IBg10868.t1_CDS	unknown
RSOLAG1IBg3343.t1	K12767 serine/threonine-protein kinase RIM15
RSOLAG1IBg11304.t1	hypothetical protein
RSOLAG1IBg11380.t1_CDS	unknown
RSOLAG1IBg5970.t1	hypothetical protein
RSOLAG1IBg11471.t1_CDS	unknown
RSOLAG1IBg7120.t1_CDS	unknown
RSOLAG1IBg7479.t1	hypothetical protein
RSOLAG1IBg6496.t1	hypothetical protein
RSOLAG1IBg12433.t1	Retrotransposable element Tf2 155 kDa protein type 1 OS=Schizosaccharomyces pombe (strain 972 / ATCC 24843) GN=Tf2-1 PE=4 SV=1
RSOLAG1IBg1986.t1_CDS	unknown
RSOLAG1IBg6925.t1	Alcohol dehydrogenase 1 OS=Neurospora crassa (strain ATCC 24698 / 74-OR23-1A / CBS 708.71 / DSM 1257 / FGSC 987) GN=adh-1 PE=3 SV=1
RSOLAG1IBg12366.t1	hypothetical protein
RSOLAG1IBg12458.t1_CDS	unknown
RSOLAG1IBg2041.t1	hypothetical protein
RSOLAG1IBg8978.t1	hypothetical protein
RSOLAG1IBg158.t1_CDS	unknown
RSOLAG1IBg12550.t1_CDS	unknown
RSOLAG1IBg11725.t1	Retrotransposable element Tf2 155 kDa protein type 1 OS=Schizosaccharomyces pombe (strain 972 / ATCC 24843) GN=Tf2-1 PE=4 SV=1
RSOLAG1IBg7829.t1	hypothetical protein
RSOLAG1IBg161.t1_CDS	unknown
RSOLAG1IBg11506.t1	hypothetical protein
RSOLAG1IBg10325.t1_CDS	unknown
RSOLAG1IBg8750.t1	hypothetical protein
RSOLAG1IBg9704.t1	hypothetical protein
RSOLAG1IBg6488.t1	hypothetical protein
RSOLAG1IBg1083.t1	hypothetical protein
RSOLAG1IBg7004.t1	hypothetical protein
RSOLAG1IBg10122.t1	hypothetical protein
RSOLAG1IBg11721.t1_CDS	unknown
RSOLAG1IBg6762.t1	hypothetical protein
RSOLAG1IBg9871.t1	hypothetical protein
RSOLAG1IBg10777.t1	O-methylsterigmatocystin oxidoreductase OS=Aspergillus parasiticus GN=ordA PE=3 SV=1
RSOLAG1IBg7760.t1	WW domain-containing oxidoreductase OS=Mus musculus GN=Wwox PE=1 SV=1
RSOLAG1IBg12428.t1_CDS	unknown
RSOLAG1IBg12509.t1	Retrotransposable element Tf2 155 kDa protein type 3 OS=Schizosaccharomyces pombe (strain 972 / ATCC 24843) GN=Tf2-11 PE=4 SV=1
RSOLAG1IBg12111.t1	hypothetical protein
RSOLAG1IBg10005.t1	hypothetical protein
RSOLAG1IBg9705.t1_CDS	unknown
RSOLAG1IBg11582.t1_CDS	unknown
RSOLAG1IBg9745.t1_CDS	unknown
RSOLAG1IBg2094.t1_CDS	unknown
RSOLAG1IBg10920.t1_CDS	unknown
RSOLAG1IBg12431.t1_CDS	unknown
RSOLAG1IBg11987.t1_CDS	unknown
RSOLAG1IBg7071.t1	hypothetical protein
RSOLAG1IBg10532.t1	hypothetical protein
RSOLAG1IBg11718.t1_CDS	unknown
RSOLAG1IBg1982.t1_CDS	unknown
RSOLAG1IBg10306.t1	hypothetical protein
RSOLAG1IBg8489.t1	hypothetical protein
RSOLAG1IBg12670.t1_CDS	unknown
RSOLAG1IBg8926.t1	hypothetical protein
RSOLAG1IBg10457.t1	hypothetical protein
RSOLAG1IBg11401.t1	Retrovirus-related Pol polyprotein from transposon opus OS=Drosophila melanogaster GN=pol PE=4 SV=1
RSOLAG1IBg10738.t1	Putative AC transposase OS=Zea mays PE=2 SV=2
RSOLAG1IBg6.t1_CDS	unknown
RSOLAG1IBg3358.t1_CDS	unknown
RSOLAG1IBg6045.t1	hypothetical protein
RSOLAG1IBg12575.t1_CDS	unknown
RSOLAG1IBg9799.t1_CDS	unknown
RSOLAG1IBg12060.t1	hypothetical protein
RSOLAG1IBg11720.t1_CDS	unknown
RSOLAG1IBg12451.t1	Acetylcholinesterase OS=Homo sapiens GN=ACHE PE=1 SV=1
RSOLAG1IBg6516.t1	K01530 phospholipid-translocating ATPase
RSOLAG1IBg10837.t1_CDS	unknown
RSOLAG1IBg12067.t1_CDS	unknown
RSOLAG1IBg12264.t1	hypothetical protein
RSOLAG1IBg6004.t1	O-acetylhomoserine (thiol)-lyase OS=Emericella nidulans (strain FGSC A4 / ATCC 38163 / CBS 112.46 / NRRL 194 / M139) GN=cysD PE=2 SV=2
RSOLAG1IBg9621.t1_CDS	unknown
RSOLAG1IBg11278.t1_CDS	unknown
RSOLAG1IBg7221.t1	hypothetical protein
RSOLAG1IBg11541.t1_CDS	unknown
RSOLAG1IBg8007.t1	Probable cytochrome P450 4d21 OS=Drosophila melanogaster GN=Cyp4d21 PE=3 SV=1
RSOLAG1IBg8126.t1	Probable pectate lyase A OS=Aspergillus oryzae (strain ATCC 42149 / RIB 40) GN=plyA PE=3 SV=1
RSOLAG1IBg11539.t1_CDS	unknown
RSOLAG1IBg12449.t1	hypothetical protein
RSOLAG1IBg12553.t1_CDS	unknown
RSOLAG1IBg12473.t1	hypothetical protein
RSOLAG1IBg12527.t1_CDS	unknown
RSOLAG1IBg5692.t1_CDS	unknown
RSOLAG1IBg11840.t1_CDS	unknown
RSOLAG1IBg11360.t1_CDS	unknown
RSOLAG1IBg11813.t1_CDS	unknown
RSOLAG1IBg11168.t1_CDS	unknown
RSOLAG1IBg12526.t1	Pc16g04440
RSOLAG1IBg7554.t1	Probable feruloyl esterase B-2 OS=Neosartorya fumigata (strain ATCC MYA-4609 / Af293 / CBS 101355 / FGSC A1100) GN=faeB-2 PE=3 SV=1
RSOLAG1IBg9974.t1	hypothetical protein
RSOLAG1IBg1368.t1_CDS	unknown
RSOLAG1IBg6408.t1	Cytochrome P450 94A1 OS=Vicia sativa GN=CYP94A1 PE=2 SV=2
RSOLAG1IBg7414.t1	L-lysine 6-oxidase OS=Marinomonas mediterranea (strain ATCC 700492 / JCM 21426 / NBRC 103028 / MMB-1) GN=lodA PE=1 SV=1
RSOLAG1IBg7797.t1_CDS	unknown
RSOLAG1IBg12369.t1_CDS	unknown
RSOLAG1IBg5299.t1_CDS	unknown
RSOLAG1IBg11474.t1_CDS	unknown
RSOLAG1IBg6916.t1	hypothetical protein
RSOLAG1IBg8494.t1	hypothetical protein
RSOLAG1IBg11744.t1	Retrotransposable element Tf2 155 kDa protein type 1 OS=Schizosaccharomyces pombe (strain 972 / ATCC 24843) GN=Tf2-1 PE=4 SV=1
RSOLAG1IBg12562.t1	Vegetative incompatibility protein HET-E-1 OS=Podospora anserina GN=HET-E1 PE=4 SV=1
RSOLAG1IBg12047.t1_CDS	unknown
RSOLAG1IBg12491.t1_CDS	unknown
RSOLAG1IBg11157.t1_CDS	unknown
RSOLAG1IBg11824.t1_CDS	unknown
RSOLAG1IBg8610.t1	Cytochrome P450 3A9 OS=Rattus norvegicus GN=Cyp3a9 PE=2 SV=2
RSOLAG1IBg2521.t1	hypothetical protein
RSOLAG1IBg6463.t1_CDS	unknown
RSOLAG1IBg503.t1	Uncharacterized GMC-type oxidoreductase Rv1279/MT1316 OS=Mycobacterium tuberculosis GN=Rv1279 PE=3 SV=1
RSOLAG1IBg2103.t1	C6 transcription factor
RSOLAG1IBg10680.t1_CDS	unknown
RSOLAG1IBg617.t1	Tyrosinase OS=Streptomyces antibioticus GN=melC2 PE=3 SV=2
RSOLAG1IBg11556.t1_CDS	unknown
RSOLAG1IBg5075.t1	hypothetical protein
RSOLAG1IBg9915.t1	Putative NADPH dehydrogenase C23G7.10c OS=Schizosaccharomyces pombe (strain 972 / ATCC 24843) GN=SPBC23G7.10c PE=3 SV=1
RSOLAG1IBg12308.t1	similar to KIAA0564 protein
RSOLAG1IBg11324.t1	hypothetical protein
RSOLAG1IBg11430.t1	hypothetical protein
RSOLAG1IBg10870.t1_CDS	unknown
RSOLAG1IBg9772.t1_CDS	unknown
RSOLAG1IBg6709.t1	hypothetical protein
RSOLAG1IBg12112.t1	hypothetical protein
RSOLAG1IBg12696.t1	hypothetical protein
RSOLAG1IBg11594.t1	Retrotransposable element Tf2 155 kDa protein type 2 OS=Schizosaccharomyces pombe (strain 972 / ATCC 24843) GN=Tf2-7 PE=4 SV=1
RSOLAG1IBg10953.t1_CDS	unknown
RSOLAG1IBg5126.t1_CDS	unknown
RSOLAG1IBg4058.t1_CDS	unknown
RSOLAG1IBg11151.t1_CDS	unknown
RSOLAG1IBg11695.t1_CDS	unknown
RSOLAG1IBg10728.t1_CDS	unknown
RSOLAG1IBg9328.t1	Putative aryl-alcohol dehydrogenase C977.14c OS=Schizosaccharomyces pombe (strain 972 / ATCC 24843) GN=SPAC977.14c PE=1 SV=1
RSOLAG1IBg6966.t1	hypothetical protein
RSOLAG1IBg12542.t1	Uncharacterized WD repeat-containing protein alr3466 OS=Nostoc sp. (strain PCC 7120 / UTEX 2576) GN=alr3466 PE=4 SV=1
RSOLAG1IBg284.t1	hypothetical protein
RSOLAG1IBg12569.t1	erythrocyte binding protein
RSOLAG1IBg6711.t1	Coatomer subunit gamma-2 OS=Xenopus laevis GN=copg2 PE=2 SV=1
RSOLAG1IBg7456.t1_CDS	unknown
RSOLAG1IBg10970.t1_CDS	unknown
RSOLAG1IBg12483.t1	hypothetical protein
RSOLAG1IBg10606.t1	hypothetical protein
RSOLAG1IBg12029.t1_CDS	unknown
RSOLAG1IBg11909.t1_CDS	unknown
RSOLAG1IBg4558.t1	37S ribosomal protein S23, mitochondrial OS=Schizosaccharomyces pombe (strain 972 / ATCC 24843) GN=rsm23 PE=3 SV=1
RSOLAG1IBg8198.t1_CDS	unknown
RSOLAG1IBg10271.t1	Retrotransposable element Tf2 155 kDa protein type 1 OS=Schizosaccharomyces pombe (strain 972 / ATCC 24843) GN=Tf2-1 PE=4 SV=1
RSOLAG1IBg1447.t1	hypothetical protein
RSOLAG1IBg11472.t1_CDS	unknown
RSOLAG1IBg11934.t1	hypothetical protein
RSOLAG1IBg9842.t1_CDS	unknown
RSOLAG1IBg9502.t1	Subtilisin-like protease 4 OS=Arthroderma benhamiae GN=SUB4 PE=3 SV=1
RSOLAG1IBg11238.t1_CDS	unknown
RSOLAG1IBg11866.t1	hypothetical protein
RSOLAG1IBg11762.t1_CDS	unknown
RSOLAG1IBg12211.t1	Retrotransposable element Tf2 155 kDa protein type 1 OS=Schizosaccharomyces pombe (strain 972 / ATCC 24843) GN=Tf2-1 PE=4 SV=1
RSOLAG1IBg6840.t1	hypothetical protein
RSOLAG1IBg3248.t1	K00728 dolichyl-phosphate-mannose-protein mannosyltransferase
RSOLAG1IBg11025.t1	hypothetical protein
RSOLAG1IBg2028.t1_CDS	unknown
RSOLAG1IBg7250.t1	hypothetical protein
RSOLAG1IBg12326.t1	C-factor OS=Myxococcus xanthus GN=csgA PE=1 SV=1
RSOLAG1IBg1542.t1	Vacuolar protein sorting-associated protein 28 homolog 2 OS=Arabidopsis thaliana GN=VPS28-2 PE=1 SV=2
RSOLAG1IBg11510.t1_CDS	unknown
RSOLAG1IBg12378.t1	hypothetical protein
RSOLAG1IBg11827.t1_CDS	unknown
RSOLAG1IBg11486.t1_CDS	unknown
RSOLAG1IBg12393.t1	hypothetical protein
RSOLAG1IBg11026.t1	hypothetical protein
RSOLAG1IBg9167.t1_CDS	unknown
RSOLAG1IBg11161.t1_CDS	unknown
RSOLAG1IBg3134.t1_CDS	unknown
RSOLAG1IBg6283.t1	hypothetical protein
RSOLAG1IBg11126.t1_CDS	unknown
RSOLAG1IBg11133.t1	hypothetical protein
RSOLAG1IBg8990.t1_CDS	unknown
RSOLAG1IBg7.t1	hypothetical protein
RSOLAG1IBg11704.t1_CDS	unknown
RSOLAG1IBg6792.t1	Sterol 3-beta-glucosyltransferase OS=Candida albicans (strain SC5314 / ATCC MYA-2876) GN=ATG26 PE=3 SV=1
RSOLAG1IBg11963.t1	hypothetical protein
RSOLAG1IBg12465.t1	Zinc-type alcohol dehydrogenase-like protein C1773.06c OS=Schizosaccharomyces pombe (strain 972 / ATCC 24843) GN=SPBC1773.06c PE=3 SV=1
RSOLAG1IBg10604.t1	hypothetical protein
RSOLAG1IBg12440.t1_CDS	unknown
RSOLAG1IBg1471.t1_CDS	unknown
RSOLAG1IBg6146.t1_CDS	unknown
RSOLAG1IBg6330.t1	Thaumatin-like protein PWIR2 OS=Triticum aestivum PE=2 SV=1
RSOLAG1IBg11298.t1	hypothetical protein
RSOLAG1IBg11931.t1	hypothetical protein
RSOLAG1IBg11645.t1	Retrotransposon-derived protein PEG10 OS=Mus musculus GN=Peg10 PE=1 SV=2
RSOLAG1IBg5432.t1	E3 ubiquitin-protein ligase Rnf220 OS=Mus musculus GN=Rnf220 PE=1 SV=1
RSOLAG1IBg3989.t1	hypothetical protein
RSOLAG1IBg8574.t1_CDS	unknown
RSOLAG1IBg11357.t1_CDS	unknown
RSOLAG1IBg11640.t1	hypothetical protein
RSOLAG1IBg8036.t1	hypothetical protein
RSOLAG1IBg7236.t1	Cytochrome P450 94A1 OS=Vicia sativa GN=CYP94A1 PE=2 SV=2
RSOLAG1IBg12357.t1	hypothetical protein
RSOLAG1IBg11555.t1_CDS	unknown
RSOLAG1IBg11713.t1_CDS	unknown
RSOLAG1IBg6383.t1	hypothetical protein
RSOLAG1IBg11967.t1_CDS	unknown
RSOLAG1IBg7524.t1	hypothetical protein
RSOLAG1IBg1975.t1_CDS	unknown
RSOLAG1IBg11689.t1	hypothetical protein
RSOLAG1IBg12020.t1	Calcium-independent phospholipase A2-gamma OS=Oryctolagus cuniculus GN=PNPLA8 PE=1 SV=1
RSOLAG1IBg11975.t1	hypothetical protein
RSOLAG1IBg8708.t1	hypothetical protein
RSOLAG1IBg11663.t1	hypothetical protein
RSOLAG1IBg11888.t1	hypothetical protein
RSOLAG1IBg3032.t1	hypothetical protein
RSOLAG1IBg10111.t1	hypothetical protein
RSOLAG1IBg9735.t1	hypothetical protein
RSOLAG1IBg1574.t1_CDS	unknown
RSOLAG1IBg12348.t1	hypothetical protein
RSOLAG1IBg8542.t1	Acetylcholinesterase OS=Homo sapiens GN=ACHE PE=1 SV=1
RSOLAG1IBg6957.t1	hypothetical protein
RSOLAG1IBg10660.t1_CDS	unknown
RSOLAG1IBg8984.t1_CDS	unknown
RSOLAG1IBg11906.t1	hypothetical protein
RSOLAG1IBg11628.t1_CDS	unknown
RSOLAG1IBg10004.t1_CDS	unknown
RSOLAG1IBg5376.t1	hypothetical protein
RSOLAG1IBg11242.t1	Retrotransposable element Tf2 155 kDa protein type 3 OS=Schizosaccharomyces pombe (strain 972 / ATCC 24843) GN=Tf2-11 PE=4 SV=1
RSOLAG1IBg12239.t1	Uncharacterized zinc-type alcohol dehydrogenase-like protein AdhB OS=Bacillus subtilis (strain 168) GN=adhB PE=3 SV=2
RSOLAG1IBg11433.t1	hypothetical protein
RSOLAG1IBg10268.t1_CDS	unknown
RSOLAG1IBg9223.t1	hypothetical protein
RSOLAG1IBg9315.t1	hypothetical protein
RSOLAG1IBg6265.t1	Protein SYM1 OS=Gibberella zeae (strain PH-1 / ATCC MYA-4620 / FGSC 9075 / NRRL 31084) GN=SYM1 PE=3 SV=1
RSOLAG1IBg12259.t1_CDS	unknown
RSOLAG1IBg7255.t1_CDS	unknown
RSOLAG1IBg5545.t1	hypothetical protein
RSOLAG1IBg8982.t1_CDS	unknown
RSOLAG1IBg9361.t1	hypothetical protein
RSOLAG1IBg9364.t1	hypothetical protein
RSOLAG1IBg1019.t1_CDS	unknown
RSOLAG1IBg9136.t1	hypothetical protein
RSOLAG1IBg3845.t1	hypothetical protein
RSOLAG1IBg9505.t1_CDS	unknown
RSOLAG1IBg12434.t1_CDS	unknown
RSOLAG1IBg10252.t1_CDS	unknown
RSOLAG1IBg9383.t1_CDS	unknown
RSOLAG1IBg3471.t1_CDS	unknown
RSOLAG1IBg10835.t1	Uncharacterized WD repeat-containing protein alr3466 OS=Nostoc sp. (strain PCC 7120 / UTEX 2576) GN=alr3466 PE=4 SV=1
RSOLAG1IBg12188.t1	hypothetical protein
RSOLAG1IBg11010.t1	hypothetical protein
RSOLAG1IBg11932.t1	hypothetical protein
RSOLAG1IBg11043.t1	Retrotransposon-derived protein PEG10 OS=Homo sapiens GN=PEG10 PE=1 SV=2
RSOLAG1IBg7985.t1	hypothetical protein
RSOLAG1IBg10275.t1	hypothetical protein
RSOLAG1IBg12061.t1	hypothetical protein
RSOLAG1IBg12485.t1	hypothetical protein
RSOLAG1IBg6245.t1_CDS	unknown
RSOLAG1IBg9961.t1	hypothetical protein
RSOLAG1IBg12600.t1_CDS	unknown
RSOLAG1IBg8159.t1_CDS	unknown
RSOLAG1IBg9339.t1	hypothetical protein
RSOLAG1IBg11483.t1	hypothetical protein
RSOLAG1IBg5405.t1	hypothetical protein
RSOLAG1IBg11435.t1	Retrotransposable element Tf2 155 kDa protein type 1 OS=Schizosaccharomyces pombe (strain 972 / ATCC 24843) GN=Tf2-1 PE=4 SV=1
RSOLAG1IBg11534.t1_CDS	unknown
RSOLAG1IBg8467.t1	hypothetical protein
RSOLAG1IBg11743.t1_CDS	unknown
RSOLAG1IBg10901.t1_CDS	unknown
RSOLAG1IBg1047.t1_CDS	unknown
RSOLAG1IBg10120.t1_CDS	unknown
RSOLAG1IBg12540.t1_CDS	unknown
RSOLAG1IBg3445.t1_CDS	unknown
RSOLAG1IBg11823.t1_CDS	unknown
RSOLAG1IBg11741.t1	hypothetical protein
RSOLAG1IBg11969.t1_CDS	unknown
RSOLAG1IBg12253.t1	hypothetical protein
RSOLAG1IBg12627.t1	Retrotransposable element Tf2 155 kDa protein type 1 OS=Schizosaccharomyces pombe (strain 972 / ATCC 24843) GN=Tf2-1 PE=4 SV=1
RSOLAG1IBg12052.t1	hypothetical protein
RSOLAG1IBg9964.t1	hypothetical protein
RSOLAG1IBg10951.t1_CDS	unknown
RSOLAG1IBg9780.t1_CDS	unknown
RSOLAG1IBg11518.t1	hypothetical protein
RSOLAG1IBg11007.t1	Multidrug resistance protein 1 OS=Rattus norvegicus GN=Abcb1 PE=2 SV=1
RSOLAG1IBg12384.t1	hypothetical protein
RSOLAG1IBg12341.t1_CDS	unknown
RSOLAG1IBg12053.t1	Vegetative incompatibility protein HET-E-1 OS=Podospora anserina GN=HET-E1 PE=4 SV=1
RSOLAG1IBg6995.t1	hypothetical protein
RSOLAG1IBg6888.t1	hypothetical protein
RSOLAG1IBg6184.t1	Uncharacterized protein YEL023C OS=Saccharomyces cerevisiae (strain ATCC 204508 / S288c) GN=YEL023C PE=4 SV=1
RSOLAG1IBg9579.t1	hypothetical protein
RSOLAG1IBg12043.t1_CDS	unknown
RSOLAG1IBg12159.t1_CDS	unknown
RSOLAG1IBg11496.t1	Calmodulin-binding receptor-like cytoplasmic kinase 1 OS=Arabidopsis thaliana GN=CRCK1 PE=1 SV=1
RSOLAG1IBg12244.t1	Retrotransposable element Tf2 155 kDa protein type 1 OS=Schizosaccharomyces pombe (strain 972 / ATCC 24843) GN=Tf2-1 PE=4 SV=1
RSOLAG1IBg10345.t1_CDS	unknown
RSOLAG1IBg11769.t1_CDS	unknown
RSOLAG1IBg11728.t1	Retrotransposable element Tf2 155 kDa protein type 1 OS=Schizosaccharomyces pombe (strain 972 / ATCC 24843) GN=Tf2-1 PE=4 SV=1
RSOLAG1IBg8175.t1	hypothetical protein
RSOLAG1IBg5894.t1_CDS	unknown
RSOLAG1IBg3252.t1_CDS	unknown
RSOLAG1IBg8934.t1	UDP-glycosyltransferase 74C1 OS=Arabidopsis thaliana GN=UGT74C1 PE=2 SV=1
RSOLAG1IBg2807.t1_CDS	unknown
RSOLAG1IBg11662.t1	Retrotransposable element Tf2 155 kDa protein type 1 OS=Schizosaccharomyces pombe (strain 972 / ATCC 24843) GN=Tf2-1 PE=4 SV=1
RSOLAG1IBg10830.t1	Laccase-1 OS=Emericella nidulans (strain FGSC A4 / ATCC 38163 / CBS 112.46 / NRRL 194 / M139) GN=yA PE=2 SV=3
RSOLAG1IBg11675.t1_CDS	unknown
RSOLAG1IBg11577.t1	Retrotransposon-derived protein PEG10 OS=Mus musculus GN=Peg10 PE=1 SV=2
RSOLAG1IBg11305.t1	hypothetical protein
RSOLAG1IBg11379.t1_CDS	unknown
RSOLAG1IBg12187.t1	hypothetical protein
RSOLAG1IBg5127.t1_CDS	unknown
RSOLAG1IBg865.t1	V-type proton ATPase subunit D OS=Neurospora crassa (strain ATCC 24698 / 74-OR23-1A / CBS 708.71 / DSM 1257 / FGSC 987) GN=vma-8 PE=2 SV=2
RSOLAG1IBg9788.t1	hypothetical protein
RSOLAG1IBg9479.t1	hypothetical protein
RSOLAG1IBg11857.t1	hypothetical protein
RSOLAG1IBg12646.t1	Retrotransposon-derived protein PEG10 OS=Mus musculus GN=Peg10 PE=1 SV=2
RSOLAG1IBg5799.t1	hypothetical protein
RSOLAG1IBg10843.t1_CDS	unknown
RSOLAG1IBg12554.t1	Retrotransposon-derived protein PEG10 OS=Homo sapiens GN=PEG10 PE=1 SV=2
RSOLAG1IBg11450.t1	hypothetical protein
RSOLAG1IBg9029.t1	Vegetative incompatibility protein HET-E-1 OS=Podospora anserina GN=HET-E1 PE=4 SV=1
RSOLAG1IBg8654.t1_CDS	unknown
RSOLAG1IBg10952.t1	Transposon Ty3-I Gag-Pol polyprotein OS=Saccharomyces cerevisiae (strain ATCC 204508 / S288c) GN=TY3B-I PE=3 SV=2
RSOLAG1IBg5206.t1	hypothetical protein
RSOLAG1IBg12352.t1_CDS	unknown
RSOLAG1IBg817.t1_CDS	unknown
RSOLAG1IBg6064.t1	hypothetical protein
RSOLAG1IBg11693.t1_CDS	unknown
RSOLAG1IBg11736.t1	Clathrin light chain OS=Schizosaccharomyces pombe (strain 972 / ATCC 24843) GN=clc1 PE=1 SV=1
RSOLAG1IBg11828.t1	Retrotransposable element Tf2 155 kDa protein type 3 OS=Schizosaccharomyces pombe (strain 972 / ATCC 24843) GN=Tf2-11 PE=4 SV=1
RSOLAG1IBg8201.t1	hypothetical protein
RSOLAG1IBg548.t1	Derlin-2 OS=Mus musculus GN=Derl2 PE=2 SV=2
RSOLAG1IBg9015.t1	hypothetical protein
RSOLAG1IBg6620.t1	hypothetical protein
RSOLAG1IBg11275.t1_CDS	unknown
RSOLAG1IBg11740.t1_CDS	unknown
RSOLAG1IBg12504.t1_CDS	unknown
RSOLAG1IBg11276.t1	Retrotransposable element Tf2 155 kDa protein type 3 OS=Schizosaccharomyces pombe (strain 972 / ATCC 24843) GN=Tf2-11 PE=4 SV=1
RSOLAG1IBg9008.t1	hypothetical protein
RSOLAG1IBg5708.t1	hypothetical protein
RSOLAG1IBg10996.t1_CDS	unknown
RSOLAG1IBg10307.t1	Actin OS=Phaffia rhodozyma PE=3 SV=1
RSOLAG1IBg10384.t1_CDS	unknown
RSOLAG1IBg9231.t1	hypothetical protein
RSOLAG1IBg8541.t1	Putative trans-acting enoyl reductase Rv2449c OS=Mycobacterium tuberculosis GN=Rv2449c PE=1 SV=3
RSOLAG1IBg12684.t1	hypothetical protein
RSOLAG1IBg8736.t1	hypothetical protein
RSOLAG1IBg9356.t1	Benzoate 4-monooxygenase OS=Aspergillus niger GN=bphA PE=1 SV=1
RSOLAG1IBg12333.t1	hypothetical protein
RSOLAG1IBg11263.t1	Pathogenesis-related protein 5 OS=Arabidopsis thaliana GN=At1g75040 PE=1 SV=1
RSOLAG1IBg10929.t1_CDS	unknown
RSOLAG1IBg11524.t1_CDS	unknown
RSOLAG1IBg11649.t1	Zinc-type alcohol dehydrogenase-like protein C1773.06c OS=Schizosaccharomyces pombe (strain 972 / ATCC 24843) GN=SPBC1773.06c PE=3 SV=1
RSOLAG1IBg8241.t1_CDS	unknown
RSOLAG1IBg6868.t1	hypothetical protein
RSOLAG1IBg11245.t1_CDS	unknown
RSOLAG1IBg12442.t1	Retrotransposable element Tf2 155 kDa protein type 1 OS=Schizosaccharomyces pombe (strain 972 / ATCC 24843) GN=Tf2-1 PE=4 SV=1
RSOLAG1IBg6132.t1	hypothetical protein
RSOLAG1IBg9347.t1	predicted NTPase (NACHT family)
RSOLAG1IBg10727.t1_CDS	unknown
RSOLAG1IBg5228.t1	hypothetical protein
RSOLAG1IBg10816.t1	hypothetical protein
RSOLAG1IBg9324.t1	hypothetical protein
RSOLAG1IBg10305.t1	4-hydroxyacetophenone monooxygenase OS=Pseudomonas fluorescens GN=hapE PE=1 SV=1
RSOLAG1IBg9208.t1	Putative hydrolase Mb2247c OS=Mycobacterium bovis (strain ATCC BAA-935 / AF2122/97) GN=Mb2247c PE=3 SV=1
RSOLAG1IBg5.t1_CDS	unknown
RSOLAG1IBg12092.t1	hypothetical protein
RSOLAG1IBg12664.t1	hypothetical protein
RSOLAG1IBg7118.t1	Brefeldin A resistance protein OS=Schizosaccharomyces pombe (strain 972 / ATCC 24843) GN=bfr1 PE=1 SV=1
RSOLAG1IBg11019.t1_CDS	unknown
RSOLAG1IBg7730.t1_CDS	unknown
RSOLAG1IBg11368.t1	hypothetical protein
RSOLAG1IBg12392.t1	hypothetical protein
RSOLAG1IBg12516.t1	hypothetical protein
RSOLAG1IBg5749.t1_CDS	unknown
RSOLAG1IBg9473.t1	Retrotransposable element Tf2 155 kDa protein type 1 OS=Schizosaccharomyces pombe (strain 972 / ATCC 24843) GN=Tf2-1 PE=4 SV=1
RSOLAG1IBg3728.t1	DNA mismatch repair protein MutL OS=Mannheimia succiniciproducens (strain MBEL55E) GN=mutL PE=3 SV=1
RSOLAG1IBg1418.t1_CDS	unknown
RSOLAG1IBg7798.t1_CDS	unknown
RSOLAG1IBg11470.t1_CDS	unknown
RSOLAG1IBg10079.t1	hypothetical protein
RSOLAG1IBg12330.t1	Histone H2A OS=Kluyveromyces lactis (strain ATCC 8585 / CBS 2359 / DSM 70799 / NBRC 1267 / NRRL Y-1140 / WM37) GN=HTA1 PE=3 SV=3
RSOLAG1IBg10948.t1	hypothetical protein
RSOLAG1IBg2107.t1	hypothetical protein
RSOLAG1IBg12650.t1_CDS	unknown
RSOLAG1IBg11802.t1_CDS	unknown
RSOLAG1IBg74.t1	Elongation factor 1-beta OS=Xenopus laevis GN=eef1b PE=1 SV=3
RSOLAG1IBg12395.t1_CDS	unknown
RSOLAG1IBg5994.t1	O-methylsterigmatocystin oxidoreductase OS=Aspergillus parasiticus GN=ordA PE=3 SV=1
RSOLAG1IBg11031.t1_CDS	unknown
RSOLAG1IBg12524.t1_CDS	unknown
RSOLAG1IBg9814.t1	hypothetical protein
RSOLAG1IBg12119.t1	hypothetical protein
RSOLAG1IBg11355.t1	hypothetical protein
RSOLAG1IBg12008.t1	hypothetical protein
RSOLAG1IBg6470.t1_CDS	unknown
RSOLAG1IBg11760.t1_CDS	unknown
RSOLAG1IBg11767.t1	hypothetical protein
RSOLAG1IBg12030.t1	Retrotransposable element Tf2 155 kDa protein type 1 OS=Schizosaccharomyces pombe (strain 972 / ATCC 24843) GN=Tf2-1 PE=4 SV=1
RSOLAG1IBg12304.t1	Metacaspase-7 OS=Arabidopsis thaliana GN=AMC7 PE=1 SV=1
RSOLAG1IBg7516.t1	DASH complex subunit ask1 OS=Schizosaccharomyces pombe (strain 972 / ATCC 24843) GN=ask1 PE=1 SV=1
RSOLAG1IBg12114.t1	hypothetical protein
RSOLAG1IBg12230.t1_CDS	unknown
RSOLAG1IBg11426.t1	Retrotransposable element Tf2 155 kDa protein type 1 OS=Schizosaccharomyces pombe (strain 972 / ATCC 24843) GN=Tf2-1 PE=4 SV=1
RSOLAG1IBg12480.t1	hypothetical protein
RSOLAG1IBg9410.t1_CDS	unknown
RSOLAG1IBg5222.t1	hypothetical protein
RSOLAG1IBg12147.t1_CDS	unknown
RSOLAG1IBg10453.t1	hypothetical protein
RSOLAG1IBg8322.t1	hypothetical protein
RSOLAG1IBg12327.t1	hypothetical protein
RSOLAG1IBg7235.t1_CDS	unknown
RSOLAG1IBg10371.t1	hypothetical protein
RSOLAG1IBg6482.t1	hypothetical protein
RSOLAG1IBg9163.t1_CDS	unknown
RSOLAG1IBg5180.t1	Probable quinate permease OS=Neosartorya fischeri (strain ATCC 1020 / DSM 3700 / FGSC A1164 / NRRL 181) GN=qutD PE=3 SV=1
RSOLAG1IBg9489.t1	hypothetical protein
RSOLAG1IBg9058.t1	hypothetical protein
RSOLAG1IBg10129.t1	Uncharacterized transporter YIL166C OS=Saccharomyces cerevisiae (strain ATCC 204508 / S288c) GN=YIL166C PE=1 SV=1
RSOLAG1IBg9484.t1_CDS	unknown
RSOLAG1IBg2824.t1	K00604 methionyl-tRNA formyltransferase
RSOLAG1IBg11953.t1_CDS	unknown
RSOLAG1IBg10183.t1	hypothetical protein
RSOLAG1IBg12455.t1	Vegetative incompatibility protein HET-E-1 OS=Podospora anserina GN=HET-E1 PE=4 SV=1
RSOLAG1IBg10768.t1	hypothetical protein
RSOLAG1IBg12580.t1	hypothetical protein
RSOLAG1IBg10829.t1	Laccase-1 OS=Emericella nidulans (strain FGSC A4 / ATCC 38163 / CBS 112.46 / NRRL 194 / M139) GN=yA PE=2 SV=3
RSOLAG1IBg12701.t1	Uncharacterized WD repeat-containing protein alr2800 OS=Nostoc sp. (strain PCC 7120 / UTEX 2576) GN=alr2800 PE=4 SV=1
RSOLAG1IBg4466.t1	hypothetical protein
RSOLAG1IBg1950.t1	Replication factor C subunit 5 OS=Neurospora crassa (strain ATCC 24698 / 74-OR23-1A / CBS 708.71 / DSM 1257 / FGSC 987) GN=B14D6.460 PE=3 SV=1
RSOLAG1IBg1916.t1	Vegetative incompatibility protein HET-E-1 OS=Podospora anserina GN=HET-E1 PE=4 SV=1
RSOLAG1IBg12654.t1_CDS	unknown
RSOLAG1IBg11661.t1_CDS	unknown
RSOLAG1IBg1981.t1_CDS	unknown
RSOLAG1IBg9041.t1	Vegetative incompatibility protein HET-E-1 OS=Podospora anserina GN=HET-E1 PE=4 SV=1
RSOLAG1IBg10381.t1_CDS	unknown
RSOLAG1IBg7339.t1	Bifunctional solanapyrone synthase OS=Alternaria solani GN=sol5 PE=1 SV=1
RSOLAG1IBg939.t1	hypothetical protein
RSOLAG1IBg8026.t1_CDS	unknown
RSOLAG1IBg563.t1	hypothetical protein
RSOLAG1IBg5640.t1_CDS	unknown
RSOLAG1IBg6702.t1	K00624 carnitine O-acetyltransferase
RSOLAG1IBg12462.t1	K(+)/H(+) antiporter 1 OS=Saccharomyces cerevisiae (strain ATCC 204508 / S288c) GN=KHA1 PE=1 SV=1
RSOLAG1IBg6244.t1	Cytochrome P450 4F22 OS=Homo sapiens GN=CYP4F22 PE=2 SV=1
RSOLAG1IBg11190.t1	hypothetical protein
RSOLAG1IBg11877.t1	hypothetical protein
RSOLAG1IBg12225.t1_CDS	unknown
RSOLAG1IBg10896.t1	Retrotransposable element Tf2 155 kDa protein type 1 OS=Schizosaccharomyces pombe (strain 972 / ATCC 24843) GN=Tf2-1 PE=4 SV=1
[truncated: 99 more rows]
