# Supplementary material for: Genome Analyses of the Less Aggressive Rhizoctonia solani AG1-IB Isolates 1/2/21 and O8/2 Compared to the Reference AG1-IB Isolate 7/3/14
Source: J Fungi (Basel). 2021 Oct 5;7(10):832. doi: 10.3390/jof7100832 (PMC8537455; doi:10.3390/jof7100832)
Supplement: Supplementary file 1 [file jof-07-00832-s001.zip › Table_S4.xlsx]

## Sheet: Tabelle1
Table S3: Pairwise Percentage of Conserved Proteins (POCP) analysis for R. solani strains and selected non-genus members.
	AG1-IB 1/2/21	AG1-IB O8/2	AG1-IB 7/3/14	AG3 Rhs1AP	AG 3	AG2-2IIIB	AG1-IA	AG8	P. indica	C. cinerea	C. neoformans
					Ben3
AG1-IB 1/2/21	100	94.78	93.85	82.01	82.07	80.23	66.78	63.68	35.9	35.23	32.52
AG1-IB O8/2	94.78	100	93.73	81.99	82.04	80.46	66.85	63.59	35.65	35.01	32.34
AG1-IB 7/3/14	93.85	93.73	100	81.66	81.31	79.98	66.88	63.13	35.91	35.19	32.75
AG3 Rhs1AP	82.01	81.99	81.66	100	91.8	83.66	62.41	67.8	35.48	34.6	30.74
AG3 Ben3	82.07	82.04	81.31	91.8	100	84.2	61.67	68.2	34.05	33.08	29.78
AG2-2IIIB	80.23	80.46	79.98	83.66	84.2	100	61.73	65.58	34.35	33.47	29.15
AG1-IA	66.78	66.85	66.88	62.41	61.67	61.73	100	46.1	24.87	24.32	22.24
AG8	63.68	63.59	63.13	67.8	68.2	65.58	46.1	100	24.34	23.79	20.29
P. indica	35.9	35.65	35.91	35.48	34.05	34.35	24.87	24.34	100	32.9	29.16
C. cinerea	35.23	35.01	35.19	34.6	33.08	33.47	24.32	23.79	32.9	100	27.72
C. neoformans	32.52	32.34	32.75	30.74	29.78	29.15	22.24	20.29	29.16	27.72	100
